# Supplementary material for: Long-Lasting Effects of Early-Life Antibiotic Treatment and Routine Animal Handling on Gut Microbiota Composition and Immune System in Pigs
Source: PLoS One. 2015 Feb 6;10(2):e0116523. doi: 10.1371/journal.pone.0116523 (PMC4319779; doi:10.1371/journal.pone.0116523)
Supplement: S1 File — (XLSX) [file pone.0116523.s001.xlsx]

## Sheet: information
ID	Tissue	Day	Pool		Worksheet Name	Level
J2-1	jejunum	55	1		oligoprofile	probes
J2-2	jejunum	55	2		L0-sum	phylum
J2-3	jejunum	55	3		L1-sum	class
J2-4	jejunum	55	4		L2-sum	genus/species
J2-5	jejunum	55	5
J2-6	jejunum	55	6
J2-7	jejunum	55	7
J2-8	jejunum	55	8
J2-9	jejunum	55	9
J2-10	jejunum	55	10
J2-11	jejunum	55	11
J2-12	jejunum	55	12
J176_1	jejunum	176	1
J176_2	jejunum	176	2
J176_3	jejunum	176	3
J176_4	jejunum	176	4
J176_5	jejunum	176	5
J176_6	jejunum	176	6
J176_7	jejunum	176	7
J176_8	jejunum	176	8
J176_9	jejunum	176	9
J176_10	jejunum	176	10
J176_11	jejunum	176	11
J176_12	jejunum	176	12

## Sheet: oligoprofile
	J176_1	J176_10	J176_11	J176_12	J176_2	J176_3	J176_4	J176_5	J176_6	J176_7	J176_8	J176_9	J2-1	J2-10	J2-11	J2-12	J2-2	J2-3	J2-4	J2-5	J2-6	J2-7	J2-8	J2-9
PIT2G_1	38774.4	81273.7	73169.1	17451.9	111918	86988.6	58004.4	85720.5	57488.7	99390.1	69633	88988.1	25647.1	35294.2	111530	28350.2	101406	23864.4	101843	45923.7	80001.1	45042.9	11488.1	117572
PIT2G_10	35.7235	49.0206	35.2806	50.6757	38.6064	39.1451	49.6886	168.966	39.0918	37.5915	36.7868	70.0799	462.293	453.208	43.8026	89.7092	75.7351	46.607	45.1115	161.068	216.694	34.4425	224.521	156.742
PIT2G_100	33.379	37.048	35.6218	37.6413	37.2992	37.8192	38.9339	33.9441	35.6273	36.9492	37.5599	37.2224	32.9588	35.5433	33.4	41.7442	33.783	35.4557	32.7893	34.0824	34.4356	32.817	37.5155	33.0018
PIT2G_1000	33.8139	36.1335	34.9524	35.5559	38.2952	40.1484	38.6646	34.9637	35.9909	36.9615	37.7283	39.8909	33.4709	36.3478	33.83	41.1188	35.5124	36.7022	34.4642	34.4228	34.5057	33.2445	38.9739	34.1134
PIT2G_1001	34.8571	37.7879	34.9463	36.4784	38.2283	38.9438	41.36	34.6844	36.3535	37.254	39.1165	37.7815	36.9785	34.9233	34.3865	42.541	34.2691	38.4134	33.9423	35.1179	36.3014	32.9245	39.7554	34.2129
PIT2G_1002	34.8357	39.2389	36.0447	36.7797	39.7588	37.3509	38.9676	34.4517	35.9191	37.9685	37.6314	38.5887	34.4386	37.7968	33.2131	43.1919	35.103	39.8271	34.3659	36.4988	35.896	32.7721	40.4266	33.9905
PIT2G_1003	34.0421	35.8038	34.7089	42.1342	38.7591	39.2998	40.5466	35.0362	36.656	49.0888	37.4338	37.4282	34.4181	36.0068	33.59	43.2406	35.2932	38.6578	33.4071	34.9324	35.3008	33.2907	41.8615	33.7994
PIT2G_1004	34.6974	39.4434	36.2209	37.8874	38.1596	38.0364	40.2494	36.4905	36.2718	37.5262	38.5103	40.0659	36.6238	36.67	34.1727	41.6456	34.1078	44.5422	35.5072	36.3727	34.9879	34.2672	39.0519	36.0854
PIT2G_1005	33.8336	36.5866	34.3722	34.9963	37.5163	37.4663	36.9785	34.5889	34.4331	35.9012	37.4626	37.0478	33.435	35.6269	33.2952	39.6974	33.7799	35.965	33.4149	34.0083	34.5006	34.0232	39.1712	33.1142
PIT2G_1006	33.7715	37.3226	35.6418	35.8791	37.3635	36.0236	40.084	35.1233	35.2148	37.6349	36.2693	37.7234	34.196	35.9108	33.5356	41.7401	34.614	36.1702	33.3973	35.3456	34.3747	32.986	39.207	33.7145
PIT2G_1007	34.0519	36.0677	35.1446	37.252	39.6579	37.876	38.7566	34.6486	35.8899	35.787	36.9222	37.8913	32.4292	36.2762	33.589	41.2852	33.6904	36.2054	33.09	34.6526	34.663	32.5612	37.722	33.4129
PIT2G_1008	2152.1	11497	2370.31	2076.4	12263.7	11528.4	4628.82	17710.8	5809.79	6892.55	3345.57	19720.1	4621.51	4558.49	6698.43	1720.74	3405.02	2552.8	11500.5	3746.82	8834.83	2376.88	1512.17	5767.46
PIT2G_1009	33.5829	35.8897	34.0481	37.0833	37.0869	36.4599	37.5296	34.4951	35.4598	37.1653	36.6781	37.6052	32.8485	34.5104	33.826	41.2207	33.6876	35.916	33.4716	34.1747	34.109	32.7734	38.3441	33.9001
PIT2G_1010	39.6309	39.4071	39.0687	54.1091	43.1948	48.0925	47.5219	96.6371	42.4527	45.6898	41.0213	44.7291	72.3716	50.8349	35.1405	43.661	38.4955	40.2468	36.7269	47.2582	46.59	34.8238	47.6675	40.6215
PIT2G_1011	34.5785	38.3111	34.6821	37.3915	39.5692	39.52	39.88	35.4107	36.3241	37.593	38.8944	40.0771	34.0273	36.9513	34.0375	41.6839	33.9533	36.7975	34.2238	35.0183	35.1218	32.9289	40.212	34.5881
PIT2G_1012	34728	56671.7	66799.9	16234.6	70996.8	49527.4	67933.4	37335.9	77385	63496.9	63122.8	79517.8	77683.5	61815.9	51698.9	76674.9	101584	8099.24	45809.7	93235.3	65337.4	13786.8	24630.2	91937.4
PIT2G_1013	33.2714	34.5644	33.806	35.2364	36.7849	37.5364	36.9334	33.9568	34.7868	35.5312	37.2393	37.8257	33.1803	37.0254	34.5303	42.8341	33.8188	36.6211	33.1605	33.5735	34.2617	32.4092	39.1888	33.6808
PIT2G_1014	33.5304	36.0154	33.2457	34.4459	38.0765	37.7336	36.9195	34.3723	34.9991	35.9112	37.2946	36.6325	40.1027	36.4011	34.0164	40.4375	34.577	35.9811	33.9917	33.9242	34.041	32.8002	37.8953	33.1474
PIT2G_1015	33.9058	35.5409	34.1036	38.7753	36.5852	36.9441	38.7174	34.8263	35.5268	37.029	36.8382	37.217	32.848	35.7853	33.1913	41.9209	33.8073	36.3222	32.7536	34.0246	34.3056	32.6666	39.2448	33.4129
PIT2G_1016	46.644	49.9811	45.1959	64.5309	51.5172	60.1849	54.4853	46.6724	44.9096	47.0933	46.3868	55.1404	60.5246	70.3783	45.0634	67.4972	59.3774	92.3647	44.695	49.4962	53.3158	44.6011	117.824	51.4437
PIT2G_1017	46.2088	49.4452	43.9096	58.8524	50.9934	63.1555	54.7059	46.9404	47.1103	51.8125	46.3653	53.3715	57.2183	63.2106	41.4639	66.2937	50.6746	75.558	41.2008	44.7287	48.0298	41.5324	97.2452	47.6202
PIT2G_1018	41.5561	37.819	39.4787	57.2685	40.3274	49.2322	47.3128	44.8692	36.3844	36.8514	37.4792	53.8189	73.6183	69.869	35.6751	46.272	39.1463	37.6677	34.4885	57.754	51.7709	33.4537	53.597	41.5462
PIT2G_1019	53.5653	47.9639	68.3949	127.083	56.5668	72.5104	67.6738	49.1891	39.6116	45.1367	44.1722	66.9725	45.1916	85.5502	33.9888	43.6536	37.2113	41.0429	38.3049	42.3976	55.3865	33.4755	44.4987	38.3277
PIT2G_102	33.2151	35.5967	33.6545	34.7516	36.1718	36.5727	37.3744	33.6888	34.9943	35.9403	36.7649	36.96	32.4224	35.452	33.3959	40.8623	33.4154	36.8052	33.3032	33.4547	33.3907	32.2682	37.3147	33.2736
PIT2G_1020	34.6798	37.0284	35.0832	92.5632	38.3564	40.836	54.5858	49.394	37.2365	39.4866	36.9553	50.6943	64.2339	47.0173	33.9926	43.2437	36.2287	37.1568	33.6425	49.0672	45.4452	32.8374	45.5021	41.5888
PIT2G_1021	33.0844	36.4883	35.2594	56.7756	36.7317	37.4665	39.8391	42.4647	35.1972	36.118	37.0377	44.1742	56.3329	42.677	34.0373	41.0024	35.1018	36.7341	33.006	43.2736	41.6222	33.1598	41.5908	39.3174
PIT2G_1022	35.0098	36.1931	36.2411	194.791	37.1486	37.9127	55.76	65.2163	39.9272	40.1355	36.0462	74.2803	85.6035	73.2676	34.8886	48.5344	38.3516	38.7416	34.8093	63.2301	60.4575	33.4792	51.0796	49.2736
PIT2G_1023	39.0961	41.0057	38.8207	114.566	41.4535	46.2855	73.8651	73.9684	37.7033	48.4722	40.9285	63.7581	661.465	494.469	46.0682	111.019	71.7781	52.9454	49.521	400.732	305.616	36.979	231.356	268.715
PIT2G_1024	73.8838	94.6159	59.5572	190.541	74.7393	92.2389	81.2193	85.4272	70.3399	75.3052	66.049	108.645	149.991	104.432	79.4376	88.9342	94.2284	131.159	52.8715	59.9975	98.0298	61.1115	174.511	111.533
PIT2G_1025	33.2972	36.7447	35.0405	51.5752	37.9735	35.4304	39.151	38.459	36.4322	35.918	36.1525	41.9942	33.2513	36.4328	33.5433	41.4148	34.0023	36.4898	33.4451	34.4165	35.2721	32.8891	37.5028	33.3538
PIT2G_1026	35.4156	50.8845	35.5003	81.9401	39.8033	38.3624	42.5635	40.632	36.1342	40.3039	37.5093	52.3849	94.606	56.1522	35.382	46.2484	36.2329	37.2968	34.2367	54.8845	66.2755	34.8178	51.0684	44.1528
PIT2G_1027	33.7122	36.0166	35.0347	68.0547	37.5598	38.3148	47.5092	39.4476	36.8247	37.9855	37.2661	46.7312	562.833	193.954	41.9342	46.4989	85.4325	41.7311	35.9185	366.874	328.924	37.8797	59.8216	446.364
PIT2G_1028	33.3205	35.6473	34.4618	65.3542	37.2821	37.7711	41.2319	44.0105	36.2161	38.7274	36.7953	44.4242	33.3714	35.1438	33.4473	40.2872	34.2946	35.2066	32.8538	34.3383	34.6593	32.2026	36.8463	34.6441
PIT2G_1029	33.6763	35.0035	34.9486	49.464	37.5815	40.2483	41.568	39.6212	37.0711	36.0323	36.9301	40.9215	62.8992	48.5724	33.9271	43.2833	39.6832	38.2914	34.0979	42.6091	43.9441	32.7083	44.671	43.8979
PIT2G_103	33.6098	36.2428	34.7056	36.7528	36.394	36.3936	37.4716	35.6291	35.7792	37.0361	36.6391	40.166	32.3258	35.5814	33.6841	40.95	33.9377	36.3817	33.2491	33.0984	33.926	32.2411	37.8867	32.8739
PIT2G_1030	36.9699	39.2455	44.7899	84.5078	42.9625	56.0046	45.3981	82.0758	45.9475	39.2963	37.1692	57.805	62.2713	48.7277	44.3984	43.1046	42.7928	36.9257	33.9676	47.3194	48.9806	32.9142	42.8023	42.1197
PIT2G_1031	34.6722	90.073	35.663	76.3146	41.638	37.8201	44.058	62.4479	37.9215	48.4745	36.1856	53.1036	281.795	158.918	36.7832	51.9871	47.7594	38.9337	37.7465	112.861	111.64	33.2187	72.2569	92.6993
PIT2G_1032	34.2163	36.6043	34.029	36.5158	38.7507	37.9912	38.7756	35.3095	36.7412	37.9379	36.8935	40.1457	34.0632	34.9446	34.0115	41.6627	35.2429	36.5632	34.1435	35.0409	34.5896	33.6341	38.8246	34.057
PIT2G_1033	34.6943	39.3668	36.4101	37.9447	38.8399	38.9455	39.7582	35.7368	35.6877	37.2708	36.8143	41.7735	36.4661	62.2638	34.6582	41.3607	35.6986	36.8745	34.1349	35.0651	36.5685	33.7828	38.5508	35.1583
PIT2G_1034	33.4942	35.4846	33.8851	35.0388	36.7534	36.7868	38.2124	33.3464	33.6761	34.292	36.0368	35.3201	32.5037	36.2218	33.0102	39.8049	33.6465	36.9459	33.3663	33.6112	33.3332	32.3765	37.3673	33.701
PIT2G_1035	32.8633	36.9582	34.4568	38.3546	38.7022	36.6487	37.4135	35.4365	34.4952	36.2237	36.1635	67.7189	32.4519	80.2798	33.5711	39.6941	34.9616	35.8366	33.6156	34.1986	34.4243	32.4411	38.5058	34.6061
PIT2G_1036	51.8466	104.253	89.2046	89.2315	107.923	117.49	110.328	87.1086	87.9533	69.7529	61.3496	182.194	170.082	3960.71	59.8826	106.32	258.766	58.2933	61.4787	101.065	139.921	48.005	159.842	96.499
PIT2G_1037	34.8382	36.9176	34.5791	37.2147	39.8856	41.2807	40.1644	35.7836	36.8817	37.6946	38.085	37.7009	33.9011	38.2192	35.3761	41.038	36.7183	37.5343	35.0095	35.0165	35.2825	33.8597	38.7644	33.812
PIT2G_1038	33.9003	36.1017	35.6693	36.94	37.9842	36.1765	37.4731	34.2434	34.7375	36.5042	36.4795	36.3492	34.368	35.9783	33.8162	40.6308	34.6079	36.5416	35.102	34.6474	35.4401	33.6226	39.4549	34.3322
PIT2G_1039	34.3605	34.6026	34.6308	36.1197	37.5956	38.0452	37.5646	34.3848	34.9994	36.9487	37.9458	37.2971	67.8301	45.1166	36.1755	46.1222	35.0602	38.7714	33.4665	35.417	35.7433	32.4816	45.0333	34.1067
PIT2G_104	34.4552	37.2123	35.9427	35.6876	38.1128	37.8991	38.1329	34.3056	36.0053	36.4595	37.2064	36.9787	33.5759	35.0577	33.3606	39.6413	34.0881	37.0516	33.2495	33.5807	34.0633	32.9506	37.553	33.4572
PIT2G_1040	33.5912	36.602	34.7207	36.4408	37.5928	37.6538	37.7783	34.1571	35.3749	37.0437	37.1633	37.9683	44.3709	36.69	33.9431	46.548	34.9636	36.4698	33.5806	35.4269	34.3993	32.4049	38.3208	33.4031
PIT2G_1041	36.2472	41.7867	36.9399	44.4157	39.6655	39.7706	44.5575	52.4263	37.3836	37.5998	37.5477	39.6842	43.4416	49.5939	34.4234	40.4842	34.4845	37.1901	33.4413	37.6596	35.0076	33.1628	38.3957	37.0538
PIT2G_1042	121.522	68.2415	84.8879	222.248	78.6274	150.388	177.901	161.991	51.7553	61.8983	44.3558	184.708	982.397	908.348	78.4727	184.72	220.38	86.4637	66.5932	765.196	495.664	69.5936	434.289	228.109
PIT2G_1043	33.8064	35.0369	33.3754	35.1675	36.2467	37.234	36.571	33.7724	34.4673	35.9408	36.5974	36.7606	44.2614	35.9316	32.9899	42.1999	34.0964	36.1469	33.0622	36.7376	34.0509	32.8684	39.0958	33.5326
PIT2G_1044	33.9874	37.2667	34.7573	35.5706	37.1505	37.2112	38.979	34.7374	36.8001	36.7196	37.9272	36.0801	44.2402	36.866	33.0068	40.9736	33.3307	36.1142	33.2291	39.6425	34.0468	32.3295	39.2135	34.1608
PIT2G_1045	33.9447	34.9431	34.0644	37.0516	42.2969	37.7387	37.7123	40.5177	34.8034	36.9737	37.8344	38.9054	104.859	44.8965	34.4838	41.4325	35.2647	37.4786	34.2442	73.6382	37.7484	32.9167	43.3904	38.5802
PIT2G_1046	36.5373	38.0812	34.9962	38.956	41.6468	42.3292	41.5706	35.8633	37.8944	39.9486	37.9242	38.5326	34.7646	35.4635	33.4254	41.7474	35.6098	37.2486	34.3308	35.2282	35.9429	33.4248	41.3304	33.9181
PIT2G_1047	36.2029	37.7123	35.9166	39.5077	41.4003	42.7192	40.7619	36.3568	39.0154	41.4691	40.1613	39.6128	35.0709	35.9041	34.2624	42.3242	35.9501	38.5091	34.0345	35.0491	35.4894	34.2056	40.6564	34.2272
PIT2G_1048	35.5432	39.3912	35.279	36.101	39.5064	38.948	40.1273	36.6785	36.7514	39.1637	39.2931	38.3167	35.7544	37.2744	33.7675	41.2862	34.2946	42.9189	34.3722	36.0762	35.7808	33.1733	41.2717	34.2142
PIT2G_1049	36.137	37.3635	43.5068	1017.78	37.8847	39.3439	114.438	181.061	47.2267	61.8345	42.1275	241.712	49.8891	67.9498	33.4461	46.2582	35.1983	36.4073	33.9242	35.1108	42.9597	34.8683	41.6744	36.6287
PIT2G_105	34.5584	38.3444	35.1816	36.3996	38.7828	37.7398	38.3239	36.0549	36.6777	35.9704	38.543	38.9425	34.1712	35.8574	33.8882	41.2822	36.0953	37.8168	34.9346	34.442	35.4507	33.3781	39.3456	34.3397
PIT2G_1050	38.4648	43.4556	46.7496	1656.22	39.7019	43.3643	171.865	286.362	57.9805	80.6078	49.7421	386.906	50.2326	76.2808	34.0695	48.3652	36.8739	37.5582	35.1611	36.4807	47.1212	33.9937	47.3276	40.4714
PIT2G_1051	35.218	38.4417	36.5828	202.539	39.1618	40.9278	66.8632	66.9169	42.495	41.9453	39.2234	101.221	40.7666	61.9321	34.9979	42.9217	36.2825	38.2905	33.8651	36.4244	37.9716	32.9334	39.306	40.1674
PIT2G_1052	39.4908	38.9321	38.9488	261.182	40.0626	42.5336	104.96	75.7406	43.2754	42.9996	37.4154	87.1892	1338.24	2710.75	81.6383	1845.2	426.386	92.2595	95.3094	158.267	946.321	82.5152	1009.18	76.6987
PIT2G_1053	40.522	42.9412	45.1896	702.203	42.5115	56.8377	161.369	190.305	89.016	69.6367	46.8854	407.315	46.9982	138.103	33.722	46.7797	40.2591	35.7948	33.4252	37.3429	42.3585	32.5854	42.1702	41.5849
PIT2G_1054	40.1213	39.3827	40.1826	352.671	45.9355	48.415	108.751	121.804	72.8798	80.1981	48.8109	320.753	42.8354	40.8695	34.3396	44.7326	37.3997	37.3427	35.7579	37.1742	44.0374	33.9798	40.3942	36.2488
PIT2G_1055	33.0607	36.2887	33.9736	39.0376	37.3122	38.609	37.9593	34.4492	34.5745	36.0441	37.6256	37.3836	37.4616	37.9193	33.9995	39.5792	34.0959	35.6618	33.0955	33.5889	34.0367	32.2835	39.1494	34.6535
PIT2G_1056	77.3941	58.9874	75.7035	180.17	66.0925	114.804	153.415	157.284	46.3726	51.4313	44.8539	135.811	1027.78	841.781	77.447	189.635	221.797	86.2971	63.5459	700.9	478.537	67.6068	356.583	229.451
PIT2G_1057	33.6534	35.9942	33.7206	35.6785	37.2714	37.1772	37.6149	35.0483	35.4241	36.0077	37.3651	39.2492	33.008	36.2993	33.7803	42.4711	34.5573	36.0417	34.0665	33.6908	34.9646	32.8248	37.7497	34.187
PIT2G_1058	33.657	34.7976	34.0228	98.4764	38.0471	37.2245	40.0107	42.3892	35.2604	37.1526	36.0636	47.3091	54.485	65.4857	34.6263	45.3257	36.481	37.6567	33.3392	36.8066	40.1097	33.1464	47.4168	40.5641
PIT2G_1059	34.6902	39.3275	35.9034	39.0873	38.9233	37.405	40.9456	36.7654	37.2692	37.4011	37.2135	39.0606	70.1941	74.2044	34.7191	44.7278	36.4404	43.2189	34.886	37.5814	54.7398	34.6153	46.4219	50.8721
PIT2G_106	33.5154	36.0965	34.2543	35.7109	39.2176	39.3523	38.773	34.6457	35.9022	36.7607	37.2554	37.8394	33.2421	35.6819	33.4518	41.4753	34.7054	38.3903	34.3433	34.7536	35.4847	32.9958	38.1802	33.716
PIT2G_1060	33.8139	37.0125	34.3577	40.7117	37.899	37.7689	39.2911	34.9534	35.8558	36.9705	37.8513	38.8448	34.1559	38.3967	33.2988	40.8393	34.1833	36.2292	33.6221	34.3387	34.3141	32.4858	39.8829	33.6766
PIT2G_1061	33.3373	38.5545	35.3221	641.379	36.6314	36.6898	60.4561	58.8329	35.8557	46.0323	38.2022	118.497	35.2068	37.3574	34.6219	41.755	33.9418	35.8065	33.1217	33.5396	34.3349	32.2502	38.4419	33.2849
PIT2G_1062	33.9537	36.1423	34.8616	36.2558	38.0031	37.6933	42.328	70.5701	35.0014	36.8601	36.0183	38.0244	60.5763	48.7693	33.9154	45.2808	37.1683	36.9381	33.1572	56.8692	48.7922	32.7257	48.1015	39.6321
PIT2G_1063	36.0728	37.2474	35.5988	37.1197	39.6012	38.9618	39.566	37.794	37.7282	38.686	37.5143	38.2023	46.1188	41.8764	33.961	42.5928	34.5284	36.2197	33.9329	44.641	34.8465	32.9194	39.5084	36.601
PIT2G_1064	35.2625	36.9637	34.4232	35.4369	38.4689	41.1479	39.5923	37.4015	35.7469	38.0107	38.8173	39.0557	39.7906	37.3888	33.3992	45.4406	34.7626	36.3107	34.1928	38.5023	35.1065	32.5397	41.7768	35.393
PIT2G_1065	36.2567	37.069	35.3817	38.6774	40.2813	40.3277	40.4766	40.8495	37.7866	38.7938	37.9986	40.4901	43.5439	38.5927	33.7823	42.2507	35.5937	39.6556	34.6204	41.3466	36.1362	34.2097	39.9253	34.2682
PIT2G_1066	35.14	39.8155	35.8476	41.3534	39.9768	44.9576	56.8794	153.695	36.2406	38.8207	36.8276	41.4441	37.3027	47.3357	34.0547	42.1727	36.5921	39.1864	32.9241	46.1798	45.1491	33.6973	40.5377	35.2517
PIT2G_1067	33.4634	37.6093	34.8695	35.2871	36.3528	36.6921	38.2015	33.6459	34.327	34.9361	35.9232	37.3248	32.7908	34.9585	33.3739	41.2098	33.5198	37.6579	32.945	34.4361	34.312	32.1774	36.9565	33.4431
PIT2G_1068	33.3354	35.1678	34.5616	37.3341	36.6914	38.9499	39.3167	34.5488	34.4736	37.4012	37.2473	37.0597	33.6121	36.8946	33.6463	42.4673	34.2624	37.3094	33.6552	34.9304	34.9969	32.6575	38.3296	34.3282
PIT2G_1069	34.2252	35.0668	33.9106	35.5384	39.6282	37.9672	39.2844	34.7198	36.0306	36.2073	37.8231	36.5588	46.0548	42.3624	33.2318	42.5731	36.6402	37.1127	33.3428	39.862	43.3916	32.6595	41.453	34.5834
PIT2G_107	33.4346	36.0149	34.0058	36.43	37.7734	36.4782	38.1465	34.0948	35.497	35.8991	36.509	37.2742	33.4595	35.6472	33.3835	41.2279	33.9745	34.71	33.3069	33.9587	33.8744	32.8359	37.9071	33.534
PIT2G_1070	33.7097	36.2697	34.9	35.4507	36.9867	35.9045	38.6256	34.8349	34.4331	36.4391	36.2911	38.4186	55.196	44.9034	34.5366	43.9393	37.4565	36.1961	34.894	53.3304	47.3618	33.8864	39.0241	35.9531
PIT2G_1071	156.318	57.2119	121.962	186.485	114.39	188.357	113.048	60.897	49.2573	50.3768	41.3143	90.0845	41.4916	40.6281	34.0036	42.3203	36.3217	37.1968	33.804	40.8426	38.5563	32.5336	42.4893	34.9513
PIT2G_1073	195.57	85.3557	290.13	496.003	149.132	319.685	156.671	74.204	42.8919	47.1275	40.8284	167.32	66.3993	69.6124	35.7421	47.699	37.1284	36.8744	34.5336	51.2693	52.0049	33.0645	56.317	46.7072
PIT2G_1074	459.349	140.466	655.771	1047.16	318.091	634.549	300.522	108.711	46.7265	61.5358	45.9093	334.235	126.176	112.032	38.693	54.8676	44.7698	39.631	36.6058	84.1708	80.7704	33.9776	81.666	60.8686
PIT2G_1075	58.5922	42.1015	46.5854	56.9858	53.8163	67.0838	53.53	40.9463	39.5778	41.1071	40.9781	48.7256	35.7686	37.4765	34.2496	41.1528	35.8954	38.4539	35.1128	37.0261	37.3388	33.2231	38.9453	35.5728
PIT2G_1076	107.752	44.8711	63.9119	100.176	89.5373	142.261	83.7679	51.7943	42.4754	44.9692	42.0338	61.966	34.5974	37.9448	34.1462	40.6343	34.7254	36.262	34.0498	35.9463	36.4186	33.3268	39.4274	35.239
PIT2G_1077	61.9684	61.5756	57.7722	106.853	62.5232	76.6688	71.5456	114.555	47.0255	51.0729	47.35	78.4388	181.334	205.46	45.9324	87.0369	54.6371	78.2132	44.195	113.322	126.034	40.1192	158.744	113.627
PIT2G_1078	69.973	54.8184	58.1702	107.1	52.3225	89.2632	76.8717	68.9122	44.4168	43.1497	40.8265	102.976	206.744	150.658	46.4061	61.7975	58.8001	46.3848	41.3124	190.13	115.073	36.4761	112.776	68.7845
PIT2G_1079	79.7579	56.1286	61.7121	130.149	57.2783	92.9815	92.6347	79.7428	43.3462	43.4252	41.5728	124.905	281.402	225.093	53.6462	75.4983	69.0566	50.4536	44.4386	283.33	158.368	39.7707	159.658	92.3776
PIT2G_108	33.3822	35.6224	34.2209	36.5948	37.2952	37.5409	37.0454	34.3105	34.4618	35.2684	37.6222	36.8973	32.749	36.0284	34.0887	40.6494	33.9996	36.4236	32.9381	33.3006	33.1634	32.6581	39.4687	33.1208
PIT2G_1080	248.696	105.054	133.128	302.972	126.234	318.121	323.457	233.393	62.9309	62.7611	53.8884	334.636	1581.39	1509.11	119.815	288.607	301.082	117.571	95.3324	1435.75	856.789	87.1063	723.19	371.34
PIT2G_1081	435.297	149.69	248.241	585.012	205.663	521.141	447.158	336.557	78.152	81.865	70.8428	523.734	2820.36	2774.56	214.866	551.881	497.667	164.978	139.72	2484.98	1341.82	125.975	1305.76	684.974
PIT2G_1082	59.2921	159.545	71.4631	49.8116	127.643	123.763	82.4654	85.9481	104.613	115.833	89.5875	245.793	55.7746	52.2949	80.9306	55.97	89.3369	66.9141	161.623	69.9454	142.764	69.1104	43.5507	87.5569
PIT2G_1083	85.4726	61.982	93.0369	247.273	81.6217	120.797	95.5887	66.5653	47.1711	53.3327	46.0099	121.644	112.491	103.976	38.9038	51.0349	45.8095	37.4859	35.8055	81.9944	67.9543	34.4075	62.4673	52.7494
PIT2G_1084	99.1093	100.591	154.539	440.542	95.0773	167.893	112.61	79.8823	53.6208	94.7356	81.779	133.831	65.91	101.846	36.4061	50.7651	41.9666	37.4901	35.6137	57.4146	60.7892	32.9439	57.7368	47.1837
PIT2G_1085	418.597	249.616	620.902	1411.24	306.331	553.657	268.75	120.711	59.0124	187.897	162.955	364.863	112.862	114.241	40.7013	61.5625	45.0225	37.7677	35.6038	73.1708	64.2271	33.6954	84.0932	64.6119
PIT2G_1086	1156.61	390.054	1075.09	2165.38	744.851	1449	672.478	232.378	83.793	277.637	227.892	660.234	180.635	151.469	41.6825	68.5682	53.1099	41.491	39.063	110.226	91.8108	35.1249	118.439	86.2424
PIT2G_1087	44.39	49.4487	60.9806	179.403	43.7584	51.1983	128.803	153.619	44.0234	63.066	38.7336	99.1183	820.353	774.965	59.7122	129.498	93.7741	56.431	51.9521	444.25	413.194	44.1836	336.85	303.956
PIT2G_1088	38.1828	40.9453	39.7986	62.0728	41.0766	43.1816	46.2532	52.7758	38.5481	39.6786	37.2331	54.5115	161.728	118.381	37.8869	50.7384	43.8355	40.5012	35.0116	90.669	76.977	33.5298	62.0836	69.4401
PIT2G_1089	39.1096	41.8837	41.5501	45.811	43.2149	45.9003	43.2948	41.6031	38.4712	39.1094	38.2971	45.8421	37.3385	46.0003	34.1209	41.4346	36.7291	38.1554	34.4673	40.4794	39.6814	33.1812	45.966	37.6779
PIT2G_109	34.2142	36.0528	35.2631	36.3425	37.0776	38.4951	39.4432	34.9784	35.1279	36.6906	37.7876	38.4036	57.599	39.3445	34.3994	42.1303	37.2501	38.6782	36.2029	43.2958	40.8682	34.2873	45.0445	37.8548
PIT2G_1090	42.5607	38.6878	45.4283	71.6915	44.8347	50.0236	48.5319	45.3752	39.2542	41.6918	37.4099	47.1141	149.866	168.103	36.2152	78.4731	43.0426	38.1192	35.9782	81.6843	61.4612	33.4835	121.133	80.1783
PIT2G_1091	33.8901	39.5902	36.7574	38.1202	39.2985	40.1023	39.3638	37.2888	37.5942	37.5419	39.2664	39.2662	36.7784	36.145	33.2326	43.345	35.6739	38.5237	33.842	35.3972	35.7826	33.4671	39.6529	35.1779
PIT2G_1092	35.2492	41.1993	36.8823	48.6458	39.2694	38.4561	47.9301	59.3611	37.082	40.1334	39.0645	42.9866	53.6351	40.5964	34.3381	48.051	34.8618	38.0741	34.3934	38.1151	37.0675	32.6785	42.7391	35.7811
PIT2G_1093	36.323	40.494	36.7972	44.9963	42.0292	47.225	48.4164	39.0229	40.8095	42.2813	39.7149	42.6358	163.799	37.1938	33.7875	42.048	33.8978	35.3759	33.7918	38.0979	35.5056	32.1837	38.8668	60.4833
PIT2G_1094	34.1345	38.5281	35.8514	38.6913	38.4368	41.9688	43.0801	36.1111	36.2443	37.3504	37.6885	40.0224	69.5473	37.0133	33.2658	42.7292	35.2309	37.6234	33.4431	38.5519	35.4188	32.9914	41.317	39.5813
PIT2G_1095	33.7861	37.1837	36.5163	38.4447	38.7497	39.0609	39.1245	35.5542	36.1203	37.164	36.3993	39.009	34.9399	35.8266	33.5688	41.8535	35.6298	36.5532	33.1514	35.4363	35.0828	32.9289	37.3389	34.3106
PIT2G_1096	35.6457	37.6877	35.3991	37.048	39.7359	40.7987	41.0904	37.2771	39.3924	39.3536	38.8184	39.6991	33.879	35.553	34.1959	44.377	34.6943	38.79	34.4088	35.6929	36.3882	32.8835	37.831	34.3006
PIT2G_1097	40.0656	44.2188	38.2334	55.4483	41.664	45.8364	53.38	40.4407	36.7049	39.2183	39.3301	45.7906	34.4749	36.7482	35.5586	40.8859	35.0812	36.7411	33.8449	36.7827	35.9403	36.099	39.4987	34.1801
PIT2G_1098	34.3493	36.631	35.7981	37.3637	38.6052	40.8194	40.808	37.1163	35.9645	35.8326	36.9114	38.5631	33.1595	36.5407	32.9963	40.4367	33.8499	36.871	32.7423	33.3487	33.8652	32.2818	37.7181	33.5601
PIT2G_11	35.6269	38.0959	35.5685	37.4288	39.525	38.9733	40.7414	35.6434	35.6324	37.1166	38.8648	39.2919	34.1864	36.8378	34.8087	42.4048	34.2495	39.4803	33.5056	35.0993	33.317	32.6835	40.1879	34.3038
PIT2G_110	33.0838	37.2388	33.8656	38.4871	37.2288	35.7701	38.7272	34.2756	34.3183	38.7024	36.7082	36.5082	97.4611	36.5395	33.1832	40.6287	34.0565	36.4694	33.1482	34.5018	34.0244	32.1831	37.6913	38.2758
PIT2G_1100	34.8562	39.0956	36.4778	37.7247	41.4603	41.7838	42.4384	39.8994	37.652	38.9821	37.8981	40.3876	35.9131	36.8783	34.0868	40.1697	35.1011	36.6582	33.3747	36.1302	36.1897	33.2089	39.298	34.4247
PIT2G_1101	39.2944	46.5676	40.3633	43.0691	58.9179	60.271	65.6206	67.0124	53.4241	51.4235	43.5671	58.0856	43.16	38.0883	34.9377	41.5807	36.378	37.0522	35.9292	41.046	39.3124	33.5648	39.8119	38.0574
PIT2G_1102	36.4603	40.3485	37.7838	46.3874	46.717	44.3707	45.5536	49.2098	43.3078	48.0386	42.4365	46.485	39.6298	43.1014	34.1648	40.9484	37.1377	38.3838	35.8574	40.2417	37.6093	33.2674	38.6927	35.8821
PIT2G_1103	34.0589	37.416	35.7609	38.5637	38.5693	38.8308	40.2364	37.2292	35.274	36.0663	36.8736	40.1081	34.7917	36.1779	34.8061	38.6174	34.7352	36.0229	33.4882	34.7892	34.7238	32.6351	37.5589	33.3072
PIT2G_1104	40.8759	44.6151	40.0193	46.7274	50.2241	52.9423	53.7344	49.1282	44.7306	43.1957	41.8372	48.9094	51.2221	39.2313	34.2615	41.1068	35.7774	36.8187	34.1173	38.5146	37.8876	32.9733	39.5514	37.5907
PIT2G_1105	37.9358	44.507	40.7443	53.04	41.5379	52.5461	54.9218	46.3217	39.4707	39.9817	39.0626	43.5613	36.0685	37.023	34.3476	40.9831	35.462	36.7763	33.4713	35.2598	35.7798	33.8144	39.1791	34.2009
PIT2G_1106	34.4733	37.4324	34.8977	42.0481	41.2762	40.5049	42.7513	47.0289	40.5383	40.8363	38.0573	40.1645	36.0167	36.4549	33.842	40.7893	34.4685	37.1846	33.6831	35.422	35.6236	32.7364	39.2238	34.4414
PIT2G_1107	34.5787	38.0055	35.6748	41.5065	39.3275	40.885	41.9087	64.029	37.1042	36.6255	39.0171	39.5249	35.4441	35.5878	33.6528	41.4948	33.8832	36.31	32.72	35.3476	34.3426	32.6083	37.4718	34.1352
PIT2G_1108	40.8939	60.6052	39.9709	77.2438	42.8017	46.8363	50.8972	55.7948	38.8457	43.9411	39.1491	49.5499	98.5321	50.3095	37.415	45.5719	36.0284	36.368	34.8054	58.7074	54.4523	35.9939	51.2383	44.994
PIT2G_1109	34.1544	38.5946	35.4511	42.1401	38.2239	38.6206	40.5057	39.0081	36.833	36.672	37.6379	39.801	39.188	37.0252	33.4789	40.5878	34.9204	35.8558	33.1485	36.2465	37.1227	32.5553	39.4153	34.5386
PIT2G_111	33.3283	35.9985	34.1389	35.1167	37.0154	36.606	37.8054	34.5162	34.7557	36.4833	36.3498	37.7123	32.8506	35.3941	33.7214	40.2129	34.2221	35.6271	33.8823	33.8331	34.1058	32.3295	38.4771	33.4232
PIT2G_1110	104.177	185.537	1859.32	100.711	565.56	2167.59	224.723	3655.01	828.665	111.709	65.1353	701.558	218.578	178.041	38.6737	63.9994	47.2751	42.8987	43.2881	854.363	358.344	44.5832	128.032	66.4112
PIT2G_1111	39.3098	43.3028	38.3455	52.6435	39.6252	41.7439	51.4885	58.3783	42.2932	38.8023	39.8403	58.3781	346.556	590.641	40.5673	105.157	68.1934	41.7552	41.0325	118.618	231.417	34.9813	149.069	87.9343
PIT2G_1112	33.0639	45.87	34.6157	39.2258	37.2384	37.4358	38.8952	37.0251	35.6563	35.4098	36.1732	37.9651	45.2327	37.7073	33.3035	40.7223	34.1907	36.4826	32.6875	33.8194	33.8194	32.5341	38.8066	34.2832
PIT2G_1113	34.0228	122.792	35.6741	61.6688	41.7231	37.3527	45.7999	57.4035	37.3597	38.5626	36.4763	52.0264	83.3889	49.0182	34.0165	42.2041	35.5995	36.9463	33.5628	42.5929	38.1072	32.2246	39.9015	47.0341
PIT2G_1114	35.0257	37.8282	34.2887	36.1336	40.994	40.6432	39.8975	35.2371	34.8806	36.2449	36.6696	39.1564	38.3351	37.9776	34.3573	41.7243	34.7198	39.3791	34.7753	37.0761	36.2087	33.1864	38.702	35.2472
PIT2G_1115	34.2594	37.3431	35.3175	55.4683	37.7041	39.1267	39.7319	34.8051	36.3448	37.2459	36.138	41.0314	33.6317	35.3417	33.4539	41.0621	34.958	37.0156	34.2105	34.4637	35.4431	33.0837	36.9011	33.9925
PIT2G_1116	34.9117	38.4382	35.7509	48.4425	38.8743	37.7667	41.3426	37.4892	37.168	39.9045	36.8938	42.4545	35.759	35.6364	33.5112	41.0358	34.8852	36.8637	34.7014	34.7405	35.9834	32.4787	39.4415	33.7034
PIT2G_1117	37.8771	36.7679	40.7231	56.1704	42.615	44.5103	43.4001	37.994	37.1808	38.0149	36.7299	45.2086	33.089	36.6407	33.5608	39.5969	33.9558	35.6989	33.5439	33.6354	34.4838	33.0907	36.865	34.338
PIT2G_1118	93.851	85.5832	109.84	46.3003	364.164	439.645	258.722	150.196	339.765	208.471	103.12	235.443	216.087	119.852	150.361	65.4235	113.699	371.314	1190.06	75.5556	92.1249	481.3	83.6304	146.008
PIT2G_1119	33.4048	38.1281	35.0551	114.364	38.4015	38.3932	41.5201	38.1559	35.8614	50.6981	36.9355	41.0766	52.2745	55.0154	34.4724	44.1278	35.3791	37.1612	34.5685	40.1728	39.5466	32.7559	44.2939	39.2862
PIT2G_112	33.3808	36.3007	34.6112	36.6605	37.4955	39.3556	38.5119	34.6146	35.5672	36.9011	37.092	36.7108	33.1061	36.2164	33.3706	40.8213	33.9545	35.2667	33.257	33.7106	33.1771	32.3334	39.0805	33.4059
PIT2G_1120	34.5909	36.9701	35.629	43.4113	39.0898	38.9108	40.4436	41.7235	37.298	37.8975	35.9921	43.8548	48.8536	35.5523	33.5641	41.212	34.6406	36.1064	33.6169	34.5193	34.1552	32.9576	39.4435	35.0233
PIT2G_1121	37.4999	38.2805	36.5872	47.4536	41.3878	44.0437	45.8697	56.5611	39.5301	37.7102	38.5302	44.4397	45.3725	37.0483	34.4684	43.0887	35.0709	39.0185	35.6386	37.6884	40.6455	33.6577	40.6612	37.9423
PIT2G_1122	49.2148	94.7422	41.879	91.7494	53.2248	63.5593	52.5486	47.0632	45.4613	54.9948	53.1276	59.0453	50.7114	41.7753	36.6624	44.911	37.9983	36.9219	35.9415	38.6574	38.2525	45.2238	40.7586	37.8314
PIT2G_1123	33.3118	35.9822	34.3191	36.8361	36.6225	36.0461	37.2827	33.0086	35.2332	36.8775	36.5572	38.4051	32.948	34.797	33.1024	40.0767	33.7649	35.1509	33.122	33.536	33.6134	32.5198	39.1275	33.0759
PIT2G_1124	33.9072	37.1192	35.2427	36.871	38.7415	38.7178	37.5204	34.8988	36.142	38.4918	36.8376	37.4754	35.24	36.9897	33.8668	40.4921	34.3164	36.4975	33.4146	34.5041	35.2242	33.0879	38.8814	33.4669
PIT2G_1125	33.8418	38.9992	36.6195	41.3245	37.804	39.3089	38.1093	35.0683	36.2822	37.4558	36.2086	41.1747	37.806	37.0941	33.6123	43.979	35.0629	35.9255	33.352	35.3632	35.534	32.9566	39.003	35.3281
PIT2G_1126	34.0265	37.4108	35.8343	38.5745	38.0266	37.3251	38.2483	35.7574	35.5356	38.7472	37.1736	38.125	34.8418	36.9555	34.791	41.3634	34.9635	37.4208	34.0353	36.1418	35.8189	32.8277	38.7566	34.3334
PIT2G_1127	33.8387	36.2293	35.3743	37.554	38.5161	38.9116	39.3274	34.7023	34.1203	36.8727	38.3042	38.8417	32.9279	35.5969	33.3112	41.6173	34.053	35.6068	33.6482	34.4695	33.8897	33.0737	38.7345	33.4322
PIT2G_1128	34.8599	35.5032	36.9577	37.3488	38.8851	37.8181	40.4734	37.7178	37.4	37.3373	38.2746	48.955	36.1549	38.928	33.2286	40.7647	34.8364	39.1151	34.4652	35.4901	35.0811	32.4279	42.9134	34.1452
PIT2G_1129	40.2375	63.3829	44.2995	58.9538	48.3845	52.1233	53.9873	46.8957	53.9882	49.539	44.7711	61.8892	35.9551	40.4735	34.7017	42.9062	36.9576	36.1817	34.5114	37.8596	39.6284	35.2411	40.8219	37.5187
PIT2G_113	33.5643	36.3768	34.5681	36.2101	37.8216	38.1208	37.0217	34.0499	35.84	36.9079	36.3144	36.7683	32.7248	35.8433	33.8299	40.9879	34.844	37.1894	33.3765	34.4151	33.8587	32.6362	39.6158	33.3073
PIT2G_1130	476.42	347.492	949.503	1242.61	429.081	957.847	377.76	116.228	113.04	93.7236	70.4418	553.274	105.004	116.443	94.1759	76.0704	42.0975	43.0913	36.8392	65.3837	55.9452	57.1873	76.5426	59.5995
PIT2G_1131	1448.48	1392.53	1282.16	2919.19	1227.66	2179.69	1235.01	476.964	546.084	407.565	373.108	1081.21	215.226	286.401	457.776	106.702	72.6838	63.5923	44.3909	136.219	130.555	355.983	121.773	120.012
PIT2G_1132	34.0465	35.7648	34.6373	35.3776	38.5282	36.4504	36.6588	34.1635	34.9089	35.5471	39.9148	37.653	33.1477	36.6967	34.3002	41.6694	33.5914	35.8814	33.7715	34.2285	34.4874	32.7158	38.4102	34.4938
PIT2G_1133	33.4138	36.0979	34.1268	35.4841	37.2136	36.7108	37.1909	34.205	34.629	35.8778	36.7938	37.4224	32.3862	35.362	33.1937	40.4524	33.5184	35.915	33.1608	33.3075	33.8698	32.4299	37.4563	33.2547
PIT2G_1134	17832.6	44685.7	26730.3	29895.1	49149	56083.4	25752.6	56374.5	24313.6	43639.8	24341.2	74496.3	7709.59	39849.9	34206.2	14518.4	25562.1	14096	51519.8	17961.6	49609.9	15334	16802.9	34842.7
PIT2G_1135	36.072	38.2272	36.7143	42.5876	38.3407	38.6732	43.93	46.0023	36.5886	37.3598	37.2403	44.0663	107.833	211.167	44.4345	63.2796	55.8628	40.3363	36.1856	59.3461	99.8827	34.9899	105.445	63.9806
PIT2G_1136	53164.9	56134.8	22280.6	89768.7	25657.6	51726.7	58118.2	23818.2	24141.9	44841.7	20506.1	27723.1	8580.61	31314.5	62819.5	2631.11	23162	2095.13	5650.92	29315.2	20705.2	48360.2	8804.97	19158.8
PIT2G_1137	22302.5	60916.3	39884	20804	73566.5	62119.2	40554.6	54860.6	42058.8	65042.6	41583.9	73116.7	7864.34	21899.4	75484.2	8109.91	55819.7	22780.4	78279.2	25262.3	60763.3	32872.4	6012.58	70957.8
PIT2G_1138	53.0864	67.6215	38.2126	106.682	41.976	48.7463	68.7977	46.6733	38.6909	47.8185	41.5927	58.6059	45.9037	51.828	41.2629	47.7676	36.0552	37.3802	33.9731	42.605	46.1016	39.6946	47.541	40.0214
PIT2G_1139	41.0914	44.9551	37.5518	47.9897	44.1037	47.6164	46.1786	40.3848	40.9642	42.3341	43.5725	43.6067	43.4662	47.8254	34.7799	44.1911	37.1871	41.0947	35.2746	40.0532	39.0165	34.6774	51.2648	37.5606
PIT2G_114	35.0246	37.5802	36.8597	35.9173	38.2738	37.4088	39.0652	36.3016	36.4705	37.7434	38.9243	38.4283	34.5082	37.9978	34.7468	40.4264	35.2671	38.9729	34.643	36.7167	36.7654	32.9399	40.2511	33.9093
PIT2G_1140	35.7555	38.9383	36.2688	106.194	39.4025	39.747	69.7464	54.7319	46.8433	45.0129	38.8219	95.7215	38.0077	43.5781	34.1239	48.4414	35.2901	37.2626	34.4942	35.874	38.3947	33.0972	41.1417	34.8668
PIT2G_1141	33.7076	35.311	34.1788	35.5145	36.8555	38.6875	37.9406	35.0977	35.2351	35.5107	36.6447	37.1581	32.8525	34.6268	33.4222	40.1963	33.7807	35.3437	32.8548	34.8406	34.388	32.7282	38.0328	33.2814
PIT2G_1143	33.7499	34.7409	33.1476	36.2392	36.458	35.7705	36.5626	34.8633	35.1991	36.4481	36.6501	36.6972	38.458	36.7516	32.8543	40.3231	35.5097	34.82	32.9544	34.1839	36.734	32.159	37.9939	34.2269
PIT2G_1144	33.2934	36.1909	33.3767	38.0366	36.339	36.6662	38.0972	40.1353	34.3517	36.5927	36.7331	37.7069	73.8685	55.3721	33.6561	41.5986	38.4449	36.0692	33.8655	41.2755	50.7476	32.819	44.6345	36.9149
PIT2G_1145	33.2354	37.0018	35.594	36.8232	37.5802	38.3069	37.1072	34.9541	34.9954	35.7071	37.0413	36.7089	35.309	35.8409	33.5836	39.7354	34.245	35.5254	33.1929	34.4013	34.8894	32.2927	37.9709	33.9281
PIT2G_1146	33.6301	37.077	36.8447	68.9269	38.2289	37.8274	45.2294	38.8245	37.7648	38.7677	37.7507	82.6215	36.3067	97.1357	33.4846	39.2724	37.1198	36.6008	34.006	34.2362	34.5307	32.4591	38.3706	34.5562
PIT2G_1147	34.0119	37.227	35.606	37.1424	37.8537	37.6646	38.2967	34.6144	35.2358	35.9503	35.4277	37.6983	32.8764	35.8976	33.2606	39.6899	33.8378	35.117	33.5773	33.7898	33.9282	32.3418	36.6101	33.0903
PIT2G_1148	37.0702	39.0549	45.3845	240.961	39.6404	43.3501	87.6071	68.0286	50.6749	50.543	40.1605	252.924	53.6543	492.672	34.8427	43.5131	48.7242	38.5103	33.6398	40.1532	38.0255	32.9299	43.8363	42.0742
PIT2G_1149	34.0886	38.4404	39.1646	135.552	38.0647	39.21	58.6106	45.9802	40.7821	40.6286	37.9713	88.1412	60.6243	855.699	34.1463	42.9995	53.4527	36.5756	33.5202	35.8086	37.1401	32.2872	39.7522	36.2761
PIT2G_115	33.3993	36.5076	35.0315	37.5253	37.3901	36.6841	38.0462	36.0367	35.3443	36.7565	36.9129	38.3196	33.4972	35.6075	33.7586	40.9526	34.6139	36.415	33.5881	36.2704	36.0634	33.0437	39.5133	33.7267
PIT2G_1150	34.9149	40.4534	37.683	41.7635	37.0337	38.2785	41.1096	36.3497	34.5329	36.7007	38.2158	42.1697	37.1194	38.002	34.0307	40.3181	34.5965	38.5128	34.461	36.839	36.1102	33.344	39.2603	34.8954
PIT2G_1151	32.8283	35.4329	34.6281	37.3885	36.3062	35.5513	37.6189	34.8223	34.9361	35.2607	36.2463	37.7941	33.3138	35.6863	33.0497	41.8451	34.4588	36.7906	33.5153	34.6323	34.3834	32.4842	39.4545	34.1314
PIT2G_1152	32.687	35.5128	34.7235	36.347	36.4951	36.2543	37.9046	34.6126	32.8985	35.9438	35.9368	37.8266	32.796	34.7089	33.5436	40.8767	33.1219	35.6357	32.5924	32.9447	33.3297	32.2766	37.7564	33.3651
PIT2G_1153	33.5	35.8303	37.3271	37.6663	37.9824	38.0086	38.2918	34.8312	35.009	36.7959	35.931	36.5313	33.2011	36.1306	32.9851	40.5865	34.193	36.0685	33.0195	33.8248	34.0413	32.1391	38.77	33.4282
PIT2G_1154	33.2689	37.6016	34.5541	36.2764	36.6427	36.5068	37.6647	34.3428	35.6365	37.6298	36.6348	37.3558	33.4498	36.0252	34.3078	40.9611	33.8025	35.7415	33.635	34.3801	34.1605	32.4761	36.0498	33.5714
PIT2G_1155	33.2054	35.3376	33.7188	34.9089	36.3863	35.7039	36.981	33.8871	34.1538	35.5147	35.8384	36.9334	32.7295	35.1903	33.7525	41.5143	33.0894	39.1276	33.4366	34.3481	34.0772	32.3319	40.406	32.9936
PIT2G_1156	33.7236	36.2199	34.1737	36.4146	37.095	37.2681	37.8566	35.6095	34.2043	36.5911	37.9405	38.6096	33.0298	35.0694	32.9321	40.1074	33.4315	36.0193	32.988	33.3818	33.6508	32.291	38.7327	33.1675
PIT2G_1157	36.2577	41.2042	37.5424	38.0378	40.4311	35.725	38.8134	37.5136	38.5397	36.8061	38.2892	39.9607	35.4872	35.9275	33.3073	41.3236	34.2169	37.5427	34.0117	35.1328	35.5268	33.1481	39.453	34.7949
PIT2G_1158	33.4717	35.7113	34.8521	37.7482	38.8509	37.9252	36.6014	34.1756	34.106	35.7727	38.6671	48.8471	34.0926	38.3304	33.9039	42.5384	34.8001	36.8435	33.0742	34.795	34.4132	32.9643	40.4103	34.4156
PIT2G_1159	33.5218	36.1849	34.2674	36.6056	37.5896	35.9122	37.0149	33.4494	34.7855	35.7678	36.6037	36.8167	34.4669	38.926	33.1037	40.8905	36.6106	35.442	33.2143	34.2307	39.0157	33.4608	37.3312	34.5132
PIT2G_116	34.5376	36.0834	35.0386	36.9061	37.6788	36.5385	39.1513	36.3164	35.7286	36.0932	36.9735	38.2142	36.5677	35.7959	33.3078	41.0205	34.3155	37.1988	34.7642	36.1757	35.0061	33.0947	39.9608	34.548
PIT2G_1160	34.7766	38.2734	34.8096	35.258	38.4045	38.9994	40.2995	35.635	35.6908	37.4622	38.5159	39.4381	33.3976	35.3328	34.3109	41.1276	35.219	36.7536	34.0796	35.3601	35.8567	33.3375	40.3651	35.0652
PIT2G_1161	33.6285	39.7328	37.0504	39.7625	37.3053	36.7368	38.6134	35.1665	35.0231	35.8906	36.4346	38.3637	33.9991	36.1546	33.7153	41.6275	34.9917	37.3636	33.3768	35.1906	34.4374	32.9983	39.6437	33.7744
PIT2G_1162	36.8987	42.937	37.1191	41.7397	40.9802	39.7139	43.748	38.5782	37.7959	39.3782	40.3813	42.0091	37.6675	39.0915	34.6161	41.8328	36.3209	39.9527	35.1335	38.7286	39.4974	35.2422	41.5465	36.228
PIT2G_1163	39.4852	37.6006	36.269	48.1206	40.1627	44.9782	43.8313	38.4666	36.6467	37.4218	36.4248	49.7006	38.4553	50.2803	35.2813	41.6021	35.0209	36.4551	33.6104	43.1797	37.9501	32.2857	43.0968	36.6863
PIT2G_1164	32.9507	36.8766	34.484	35.1283	37.6315	37.7473	37.1073	34.525	35.6288	36.491	35.1614	38.1827	32.5771	35.1623	34.3948	42.0112	33.7646	35.5951	33.6146	33.7943	33.8254	33.2314	37.9721	33.3029
PIT2G_1165	33.4563	35.2859	33.7275	37.9271	37.3275	37.7315	38.7161	34.8179	34.508	35.6619	36.0469	37.0001	32.7771	35.3488	33.4146	39.8449	33.7993	35.4417	33.3399	33.4993	34.844	32.5848	37.2244	33.2135
PIT2G_1166	33.0415	35.551	33.8807	35.5057	37.5353	36.995	37.8952	34.1232	35.0217	36.3376	37.2212	37.3889	33.7691	35.965	33.8106	42.0951	34.3302	36.9413	33.4322	34.1491	34.2806	33.0107	38.462	33.346
PIT2G_1167	34.6197	36.7171	36.065	39.0596	37.8528	37.85	37.9441	34.7345	35.256	36.6127	38.8793	37.6535	34.8802	34.8703	33.6456	40.8521	33.7275	36.148	33.1466	34.079	33.5969	32.4971	38.2489	33.1353
PIT2G_1168	34.2833	36.1756	34.007	36.5183	37.6467	37.8226	37.9769	34.3785	35.4611	36.2914	38.1942	37.9634	32.8394	34.8628	33.7386	41.378	35.0084	36.9775	33.1745	34.1715	34.5216	32.6474	38.8256	33.571
PIT2G_1169	34.1119	36.511	33.4406	37.6227	37.6031	38.1306	37.0464	34.1425	35.9682	37.2208	37.6037	37.0135	33.0715	35.1624	33.2677	41.3305	32.9983	35.742	32.9401	33.5679	34.465	32.8446	37.3986	33.1343
PIT2G_117	34.6161	35.1625	33.9935	35.0615	37.3052	38.2823	38.5009	34.8407	35.8253	37.7076	37.9117	36.8259	33.706	34.398	33.0453	40.1198	34.7549	36.5863	33.9975	34.3554	34.4265	32.7729	37.8126	33.3426
PIT2G_1170	34.792	37.1255	35.27	38.5005	39.0942	38.1225	38.8808	35.8684	36.3801	37.9681	40.0196	38.8732	34.0791	36.2883	33.7607	45.2058	35.1663	47.0514	33.3141	34.4964	36.4381	33.0339	47.3176	33.6252
PIT2G_1171	34.269	37.9129	34.042	37.9336	39.1001	39.3193	39.6817	36.2972	36.4029	36.7015	38.7875	38.3562	65.3368	41.4917	34.186	42.2744	35.3769	39.927	34.4285	39.3509	39.3916	32.8095	44.8724	36.192
PIT2G_1172	33.6773	35.5469	33.89	36.0156	38.5526	37.0507	38.2026	34.8081	35.9172	37.1098	37.7645	37.8072	33.3035	35.522	32.972	40.7736	34.1779	35.7054	32.8536	33.5948	34.0372	32.4288	37.3154	33.2922
PIT2G_1173	34.0236	35.5637	36.9099	35.4857	39.0809	38.9233	39.3486	35.6185	35.5589	35.3212	37.0837	37.2325	35.0323	35.7088	33.5787	41.0266	34.5112	38.2353	34.9476	35.7374	33.7768	33.3323	38.5159	34.0303
PIT2G_1174	34.0621	36.3651	34.3669	37.5745	37.4844	37.1812	37.9921	34.976	36.5896	37.55	37.6788	38.5449	36.4656	35.5643	33.8475	41.7376	34.9912	35.899	33.7523	39.619	36.0296	33.0516	38.7507	34.3654
PIT2G_1175	34.3212	39.125	37.5854	51.9584	38.5473	38.6297	42.0165	37.9351	39.6001	38.9718	38.4001	48.1112	73.3372	44.9718	34.8771	44.8161	37.2668	35.7882	34.2538	46.1441	44.1912	33.0617	50.0355	41.4071
PIT2G_1176	314.732	109.981	150.716	345.061	147.449	362.266	334.978	386.676	64.6881	63.8734	52.0001	360.673	2117.04	2028.88	150.467	410.353	377.835	127.651	107.199	1756.09	1070.11	97.2055	878.033	495.629
PIT2G_1177	47.497	63.1448	43.1814	52.7326	65.3647	62.5266	58.4142	55.8216	90.6764	81.2839	63.8631	77.1601	39.6542	43.5791	40.6124	44.5402	41.6656	40.3689	41.0816	42.4208	45.6456	35.2026	40.0221	47.3944
PIT2G_1178	40.3124	37.8028	36.8687	57.637	42.9652	44.1334	44.6973	46.38	41.5342	41.1011	39.6691	51.0018	49.2282	50.6234	34.4238	43.4376	36.8027	36.7552	33.8154	39.3548	42.4414	32.9854	44.4787	39.6586
PIT2G_1179	41.2932	40.3105	42.5005	139.915	43.408	50.4199	81.9218	90.1362	56.3883	48.2629	39.7827	114.192	104.237	210.081	36.159	66.0331	44.8823	40.2066	36.3851	58.216	80.4466	36.3223	67.0223	49.951
PIT2G_118	32.811	36.1522	34.1544	35.2948	37.1299	37.2659	37.7637	33.8249	34.4593	36.0268	35.292	36.1127	32.5146	35.017	33.4877	42.7242	34.327	35.4432	33.1438	33.0224	33.5465	32.4508	37.572	32.7279
PIT2G_1180	39.5961	38.6091	41.4107	112.213	42.0706	43.7973	65.2799	69.2764	49.7608	43.355	39.7837	93.046	87.8747	142.736	35.5363	56.3172	43.1416	37.9254	35.5058	51.931	67.8661	34.6972	57.137	43.8232
PIT2G_1181	34.1443	36.6727	35.8344	42.7855	37.5177	37.7298	38.5409	36.9697	36.9996	36.6294	36.9936	40.5298	55.0068	37.5663	33.6918	46.3088	36.3526	35.356	34.4364	39.3673	37.9819	32.6697	40.9659	35.01
PIT2G_1182	34.1107	36.9688	34.6277	39.7834	38.0415	37.2349	38.0012	35.3707	36.4683	38.2142	37.428	38.7624	41.0184	36.2718	33.1971	40.4327	35.2841	36.2212	33.717	34.5386	37.8595	32.7082	38.0353	34.9347
PIT2G_1183	37.8881	69.3751	36.255	71.1982	41.715	46.3436	43.2456	39.1714	36.3235	42.0859	43.7648	48.0677	38.9464	39.4804	34.5349	39.5553	35.2298	36.3907	33.316	35.9659	38.5437	36.1396	40.0098	35.5162
PIT2G_1184	33.8313	37.0146	34.954	39.8312	38.1369	38.225	38.2663	34.9141	35.5144	37.6933	37.7183	40.2942	33.6352	36.272	33.4001	40.4669	35.2454	35.7137	33.6895	34.8185	35.2293	33.2566	38.9266	33.7448
PIT2G_1185	33.6631	34.391	33.3818	36.7702	35.7178	35.9128	36.4844	34.3548	33.9909	35.7916	36.7393	37.1605	34.487	37.2453	32.8562	39.7834	33.6968	35.5834	33.1095	34.2112	33.9679	32.5374	38.6123	33.7937
PIT2G_1186	33.305	36.3889	33.569	38.8452	38.0999	37.3993	37.4038	38.3121	36.5671	37.9121	36.5566	38.7043	35.1801	36.4171	33.3285	41.2984	33.5159	37.6431	33.2659	34.0738	33.6398	32.8394	39.4738	33.6568
PIT2G_1187	33.6418	35.6421	34.1937	35.1669	36.9346	37.6453	37.8177	33.3787	34.5806	36.1159	35.7936	37.7851	32.0775	34.7679	32.7625	40.3533	33.4256	35.8458	32.7438	33.3114	34.2142	32.4512	37.887	32.8048
PIT2G_1188	48.902	94.7053	76.5197	67.8259	58.089	72.9261	86.4929	56.3359	139.867	98.9906	81.435	122.418	53.0599	66.3191	44.3606	60.707	76.193	39.0095	39.6397	76.7662	76.4093	35.0601	43.1351	70.6234
PIT2G_1189	53.5755	57.3346	57.6469	79.9508	57.5533	77.4601	64.7951	54.8791	53.9357	57.3187	52.8215	66.2362	63.2949	71.896	47.3269	73.6659	64.0896	86.7082	45.2096	57.4223	58.4335	45.6915	117.712	53.0075
PIT2G_119	33.6865	34.2542	33.7816	34.5326	36.2019	35.8066	37.1281	34.7048	34.7349	35.6481	36.5552	36.5676	32.5341	35.5436	33.2509	40.9045	34.2071	36.207	32.9098	33.5863	33.9641	32.7167	38.1423	33.1786
PIT2G_1190	63.2955	132.441	78.839	186.451	68.305	82.5317	84.3	342.342	86.159	66.9529	58.0083	115.595	247.93	198.769	49.3206	102.252	79.5842	88.2981	51.0927	147.232	108.802	53.0274	163.382	128.836
PIT2G_1191	87.6748	133.563	76.0753	179.758	94.7122	115.702	116.603	524.434	97.2177	93.02	84.7108	119.546	363.446	298.282	51.6358	117.78	79.9935	91.697	51.9639	190.597	125.798	49.0801	185.292	185.848
PIT2G_1192	269.204	105.096	319.058	580.139	186.765	338.541	188.224	94.3343	62.5526	58.6525	49.5023	214.046	103.904	100.067	43.238	61.9849	54.8196	39.8614	38.7465	84.2935	91.7186	34.8988	87.5799	67.6301
PIT2G_1193	78.1065	64.781	63.2084	94.6843	87.364	97.6798	92.9654	354.029	103.023	91.1413	78.6867	99.5377	346.165	271.688	44.4092	98.7573	90.5522	46.3263	48.9287	180.426	208.735	36.3958	126.488	145.363
PIT2G_1194	52.6243	57.2065	59.3092	90.0666	55.1001	63.6333	65.413	1283.71	61.8431	59.5567	50.3998	89.0372	881.427	701.665	57.4503	141.284	103.607	59.5125	55.5477	332.444	388.478	37.5851	233.54	314.212
PIT2G_1195	47.2509	49.995	66.0784	76.1323	56.1134	78.969	58.2403	94.3102	59.4984	50.7377	42.372	83.7593	51.6434	76.1435	37.4625	42.66	49.3895	38.78	37.6932	59.7365	54.4633	34.0223	43.5318	42.2533
PIT2G_1196	56.1291	57.7296	72.8784	95.1294	65.5744	92.3796	71.6693	104.356	68.1556	55.1501	52.4027	97.143	52.853	95.0714	39.8785	47.0167	46.3322	39.0959	36.0433	56.9598	56.3183	34.68	49.4654	45.6289
PIT2G_1198	33.6198	36.2139	34.1763	34.6517	38.4891	38.9999	38.4377	34.1307	36.2837	36.0679	38.1303	37.9736	32.6068	35.5805	33.6675	39.6199	34.5495	36.4899	33.8125	34.0459	35.3545	32.574	37.9078	34.282
PIT2G_1199	33.7599	35.5763	33.9452	35.1133	37.5431	36.8063	37.6614	34.2623	34.8389	36.5813	36.8571	36.296	36.5225	36.2605	33.3746	41.181	33.8099	38.254	33.4043	36.1568	34.7402	32.5697	39.1515	33.3716
PIT2G_12	72432.4	14682.7	53270.7	71203.9	32686.1	90139	50090.2	23507	7453	18709.2	3070.12	67582.7	68750.7	79231.1	8406.75	26796	6753.06	5221.43	9154.37	56846.7	26037.5	3443.13	92191.7	23360.9
PIT2G_120	33.8985	35.3235	34.7225	37.2371	37.5596	36.7266	37.0361	35.3635	36.3421	36.6356	37.2116	37.4945	34.4605	36.8046	34.4412	41.7565	34.3503	37.2095	33.856	35.373	37.5439	33.8116	40.4739	35.3617
PIT2G_1200	35.2154	38.0831	35.3775	37.8643	38.9438	40.5125	39.9889	35.1487	36.2745	37.686	37.9957	38.8217	34.9554	37.1627	33.6108	42.3166	34.7402	36.7408	33.8822	34.498	34.8755	33.8478	40.4042	33.8901
PIT2G_1201	34.669	37.1593	35.9685	38.1918	39.8741	38.0131	39.1275	35.4241	35.9	37.62	38.6509	37.8293	36.6043	36.5786	34.7939	42.1371	36.2108	38.9271	35.5644	35.9902	36.5197	34.4214	40.4866	35.1823
PIT2G_1202	33.806	36.7269	34.5141	36.7488	37.9659	38.244	38.8594	35.8249	34.4423	36.8184	37.0493	38.2742	36.9658	37.3178	33.1582	41.6639	34.5956	36.5894	33.2192	33.9438	35.0847	33.2243	39.5519	34.5388
PIT2G_1203	36.1146	39.7798	35.3383	105.942	38.1734	39.2407	50.654	49.9702	38.9894	38.6623	38.8	51.2879	294.237	86.4019	36.7982	51.6202	41.6052	39.7326	36.1522	83.0231	75.0642	36.4858	92.4933	67.4825
PIT2G_1204	34.9197	40.03	34.5625	104.918	37.2543	38.4412	46.6525	47.6374	37.9775	38.0858	38.0768	49.0432	293.511	84.042	36.3898	51.2536	40.2647	39.7277	35.2777	84.2654	73.7496	36.112	96.02	61.9884
PIT2G_1205	35.4338	41.1975	35.5622	86.788	38.7223	40.3723	58.2512	49.7231	38.7816	37.5808	37.8434	49.8748	256.836	78.8774	36.8104	49.0035	40.0551	41.3098	36.1273	75.892	66.6087	34.8158	86.2084	60.0083
PIT2G_1206	35.9086	39.3816	34.3824	93.49	38.6423	39.1907	50.5738	51.753	37.5232	36.9632	37.92	49.3191	365.692	119.538	37.7152	58.5831	43.1488	42.1499	36.3849	90.44	82.3492	37.5915	118.279	73.797
PIT2G_1207	34.4387	37.5522	35.1499	58.7189	38.9377	41.6766	44.846	36.6898	36.5249	38.9249	38.2268	41.2336	51.6829	44.1048	33.3141	44.7175	34.9658	37.3444	34.4549	37.3876	37.6539	33.2941	45.0123	35.4074
PIT2G_1208	34.1013	36.0191	35.08	54.9675	39.5869	37.2145	42.3092	38.2803	37.1064	36.3136	37.2631	42.3564	44.5353	41.6683	33.5792	41.816	35.0561	35.8605	34.2557	36.2953	37.7188	33.3559	42.1463	33.7208
PIT2G_1209	37.8727	51.3287	37.8085	144.355	48.9914	49.0187	120.614	450.791	67.7761	55.119	39.0012	117.545	222.145	190.474	37.5359	60.7866	45.9977	44.4094	48.9374	72.2915	86.0765	41.2906	60.4653	95.6458
PIT2G_121	34.0853	36.3106	34.5132	35.7545	37.298	36.8014	38.5691	34.8784	34.6246	35.7146	37.6161	38.3817	36.7269	38.0552	33.5822	39.697	34.1986	35.6677	33.8221	35.0551	35.2264	32.3472	39.2655	33.62
PIT2G_1210	35.2906	38.9357	35.6189	47.1907	40.4324	37.7404	44.7462	37.5277	39.2909	38.8562	40.7235	45.6246	131.726	56.6044	37.5158	50.9835	38.6779	38.5488	34.9919	57.7403	53.0886	33.5372	62.977	50.2247
PIT2G_1211	43.2498	48.479	41.3816	66.6637	52.0692	51.0661	65.2127	54.5875	61.3163	56.5271	51.5524	79.5558	84.5899	87.9709	35.7538	62.9931	50.9308	39.9025	36.8236	55.7554	66.3364	34.073	62.5803	53.6117
PIT2G_1212	35.1946	38.0482	37.7523	51.4153	38.9624	40.7005	41.101	37.4896	36.9256	37.6457	35.7428	43.4423	80.926	45.5517	34.8739	43.8731	34.9264	36.6256	34.1755	40.7393	42.9829	32.618	46.4304	39.1919
PIT2G_1213	112.154	96.4792	186.487	781.161	91.0504	141.744	143.024	101.246	59.3818	53.8256	43.7303	203.731	109.29	141.505	37.9988	50.4193	42.5857	42.2344	36.0484	54.4714	76.3877	33.196	62.6026	62.9497
PIT2G_1214	42.4823	39.7236	36.9511	48.5346	42.3791	49.4713	45.5889	40.9169	37.068	40.1239	39.6862	47.6154	44.2599	42.0102	34.6746	42.0874	34.9668	35.8059	34.3747	45.4982	38.4585	33.4608	42.5791	36.4827
PIT2G_1215	40.3778	50.405	37.9554	165.225	42.6238	45.8933	58.0645	49.7662	42.7802	42.569	39.8636	61.6426	59.5042	50.3281	35.0668	45.5439	36.628	37.5114	33.8632	43.3052	43.9558	32.7314	42.2708	42.4945
PIT2G_1216	80.4937	48.4351	68.3801	110.823	70.9185	93.4007	64.7834	49.6747	41.5587	44.6802	42.113	67.8919	54.6804	52.6041	35.2932	48.5699	36.6979	37.9135	35.7752	44.1809	47.5054	33.5636	51.5993	44.971
PIT2G_1217	41.8103	61.479	50.3495	553.023	43.3858	48.848	222.721	221.17	124.552	75.6702	41.6234	312.04	136.264	145.849	37.3779	55.5563	42.5428	39.3819	35.4028	77.9239	98.3464	34.8709	73.3047	68.5881
PIT2G_1218	63.6337	83.0891	44.1162	111.522	48.4036	60.295	70.3492	55.7734	38.5481	51.3364	43.6061	60.9401	40.8303	40.3879	45.4637	41.7342	34.9065	36.2796	33.5168	35.7695	38.3871	48.5144	39.1552	35.3561
PIT2G_1219	35.3143	39.2471	36.0607	40.7422	38.7792	37.7899	39.9384	35.1287	36.2986	38.1454	38.1104	40.231	45.9978	36.8007	34.3732	43.3021	36.2504	38.5345	34.6954	35.6313	36.7868	32.4589	41.108	35.8856
PIT2G_122	33.9042	36.5444	34.6229	40.7463	37.5041	38.0077	40.3069	35.7248	35.8339	37.8068	38.7745	38.503	32.6523	35.0894	33.4088	41.2992	33.8393	34.1085	33.2404	33.1671	33.6633	33.1344	38.2655	33.5713
PIT2G_1220	34.0267	36.166	34.8496	42.7613	37.1327	39.8849	39.5295	37.0723	37.5898	37.287	37.852	40.5405	69.0437	41.9986	34.4304	52.0658	36.2551	36.2709	34.1554	43.1006	40.5546	33.4624	44.6183	36.8847
PIT2G_1221	33.9786	36.7984	34.5863	43.3744	37.6551	37.2471	39.655	36.3787	37.2042	37.0636	37.8209	40.8945	37.6947	38.7844	33.4025	41.726	34.4585	36.466	33.5311	34.9118	34.7733	32.6095	37.9628	34.8372
PIT2G_1222	36.0651	44.5431	37.4662	84.7897	38.9304	40.0478	53.5625	51.9995	40.2983	41.0999	37.6615	61.7715	41.5355	41.5477	35.0671	41.4815	35.1179	38.567	33.321	36.1416	44.8912	33.1114	39.9981	37.5228
PIT2G_1223	35.3566	36.4901	34.3981	37.0886	39.0299	39.7882	39.1391	40.1952	37.4077	37.9584	39.0767	38.3769	44.7481	38.1475	33.2438	42.9029	35.4421	37.7048	33.7572	41.7761	35.754	33.1283	39.4032	37.4278
PIT2G_1224	34.5053	38.2189	35.2324	39.4367	39.7544	41.2997	39.857	35.5215	36.6643	38.053	38.2189	41.0199	33.7002	35.8486	33.9362	42.9258	35.0361	36.7301	35.1215	34.428	34.4753	33.8319	38.285	33.8948
PIT2G_1225	38.1857	39.8331	36.7395	42.2115	42.4048	44.7206	43.9662	39.5528	40.7272	42.9483	40.6855	47.5821	34.7744	36.7253	36.2981	40.4435	36.0094	42.1258	42.5913	34.6069	35.6244	38.8299	39.5511	36.7582
PIT2G_1226	39.3049	37.3143	37.0644	38.8716	41.3567	42.0007	42.6356	46.2095	38.4239	39.5004	38.1956	41.2552	52.6795	42.9112	34.0154	45.6167	34.9054	37.7675	34.2455	54.5751	37.7116	34.0332	40.8181	35.0145
PIT2G_1227	41.6262	38.897	37.3416	38.6295	42.5487	44.2348	46.1849	54.6598	39.8896	45.4042	40.9677	44.2704	62.3341	50.8499	34.4136	47.0749	37.0658	37.9396	34.8974	63.8958	44.6967	33.406	40.5384	37.7087
PIT2G_1228	38.8775	37.2781	36.5044	37.9297	40.6859	41.8633	42.2784	48.4893	37.3682	39.5385	39.4956	41.7341	54.6401	45.4769	33.934	46.5206	35.5558	37.2947	35.3189	56.8149	41.356	33.1319	40.1226	35.3427
PIT2G_1229	37.4671	38.7822	35.3676	37.039	39.5068	38.4773	40.5131	46.5141	37.3404	38.6564	37.3859	39.6131	51.5683	45.2638	33.8871	43.9459	34.4997	37.0999	34.9241	53.1895	38.303	33.1612	39.3323	35.2967
PIT2G_123	36.0436	38.8312	36.7809	38.9174	39.8307	39.6516	40.8431	37.8474	37.5843	36.7736	38.1829	39.7353	35.5659	38.179	33.9777	41.8436	35.7221	41.95	34.4677	41.5776	38.2218	33.4006	43.3626	36.1393
PIT2G_1230	40.6704	37.4228	36.2936	39.6556	40.9823	42.6282	41.0958	55.4422	38.2341	41.7917	39.6669	43.1664	63.4088	53.4251	34.1709	46.9637	35.3018	36.8927	33.6071	67.4654	39.9657	33.0548	40.239	37.7989
PIT2G_1231	39.6314	36.8017	35.5714	38.5432	41.8964	42.3357	42.1897	46.847	39.243	39.2164	40.9623	41.448	50.8119	43.2472	33.7397	44.6776	34.996	38.8513	34.8081	51.9486	39.0263	33.9002	42.141	36.4889
PIT2G_1232	35.1453	36.9558	35.5331	35.441	37.0426	37.1763	39.8666	35.7997	35.5468	36.4132	38.3894	40.8965	37.3633	36.6885	33.7482	42.8873	34.9978	38.6152	33.8918	36.229	36.4383	33.6527	40.7405	33.0718
PIT2G_1233	34.9432	38.7036	35.6511	38.8385	40.2347	37.6022	40.3531	37.3657	36.5765	36.8437	37.5942	41.779	34.8107	37.1584	33.4286	41.2663	35.3058	36.2221	34.2227	34.9003	35.2255	33.4057	38.6456	34.5627
PIT2G_1234	183.597	204.153	233.43	10091.6	177.247	430.189	3790.93	2056.47	1081.28	525.567	122.596	5770.21	14590.4	39622.8	726.866	32560.2	2538.63	546.062	551.093	1503.15	6956.99	440.206	15354.8	986.527
PIT2G_1235	33.3704	36.3813	34.5929	36.4507	37.3392	37.958	37.8237	34.7013	34.8936	35.3752	37.166	37.075	35.1846	35.9469	33.4467	42.5948	34.4933	36.2142	33.247	34.4658	34.0476	32.1862	39.883	33.6882
PIT2G_1236	33.299	35.1323	33.9243	36.4435	36.7146	35.6653	37.4975	33.9413	34.6001	34.8513	36.5164	36.4508	35.8219	35.0817	34.2082	40.6427	34.6538	37.5683	33.3467	34.2812	34.3397	32.2602	39.4383	32.8354
PIT2G_1237	34.139	36.4795	33.9542	36.6627	39.1745	37.4658	37.7557	34.4567	35.5169	37.8133	37.9668	37.1322	40.9027	34.9803	33.8123	44.3324	35.3895	38.5064	33.5742	34.9378	34.5462	32.6397	40.3077	33.2523
PIT2G_1238	33.906	35.545	34.7739	35.8237	37.4813	37.4364	37.4091	34.8797	35.7475	37.049	37.5989	37.1066	34.0406	35.9033	33.1037	44.3452	34.7042	36.8403	33.2458	34.5967	35.1431	32.6346	38.7374	33.2818
PIT2G_1239	34.1568	35.9348	34.4826	37.8548	38.162	38.6683	43.8247	34.619	35.5306	37.3174	36.6175	38.4444	33.968	36.1778	33.2678	40.0175	35.3205	38.6518	35.4166	35.026	35.2101	33.6156	39.5821	34.171
PIT2G_124	34.9357	37.0266	35.7817	36.3456	36.7806	39.2654	38.5051	34.7589	35.6992	37.9472	37.6405	38.2669	33.4124	35.0303	33.2087	40.3417	34.2916	36.7371	33.4533	33.7203	33.5454	32.6153	36.9582	33.1367
PIT2G_1240	34.0788	39.247	36.0752	36.7873	39.4568	40.1137	40.8912	36.6688	38.2497	38.1498	38.1682	39.0312	37.3169	37.5422	33.2287	42.2472	34.9708	39.2691	34.3096	36.401	34.97	33.4579	41.595	33.759
PIT2G_1241	38.4929	53.2175	45.8818	67.0079	46.8329	56.8245	50.4829	44.0027	58.1794	47.946	44.0239	81.5653	49.2564	58.59	35.2443	41.9497	53.3411	38.896	43.3716	59.0697	60.0607	39.7628	40.0559	38.4295
PIT2G_1242	560.534	715.919	151.005	2601.94	251.988	623.426	388.593	107.357	121.107	673.108	458.047	499.867	70.1277	66.4221	124.283	49.9187	62.0543	41.6695	39.9263	59.5766	88.393	71.6545	54.4807	55.6498
PIT2G_1243	55.263	88.348	59.394	53.7445	85.1022	98.9627	79.2945	74.2494	86.6554	83.6714	72.0288	123.164	49.3586	46.2678	46.776	46.6901	71.5889	48.5026	74.5295	66.1406	80.9899	47.3838	40.5212	54.2245
PIT2G_1244	35.9654	60.3003	50.6346	49.1054	50.9066	95.242	48.1257	42.0657	67.8283	45.0136	47.2175	85.187	228.29	250.918	54.5427	49.9331	50.6394	49.2605	83.1907	72.4517	70.1741	52.6427	43.3447	276.006
PIT2G_1245	41.0461	45.6683	39.3968	40.1015	52.0547	50.0839	47.6756	44.7015	48.5975	47.9583	46.4758	58.6965	39.5962	41.3443	39.613	48.6014	39.9778	42.631	44.6498	39.8568	42.7575	36.6611	43.4332	43.1012
PIT2G_1246	40.4845	87.0979	59.3246	54.6131	50.7463	68.4254	63.2207	47.2961	65.1421	57.1976	45.9415	124.466	56.2746	75.883	61.8576	56.6155	56.065	58.4428	105.522	64.7565	63.8326	60.8132	44.0783	82.7138
PIT2G_1247	37.8766	57.4871	48.1685	48.5093	46.0095	56.1781	49.6835	39.0638	49.55	48.4146	43.8282	81.246	65.4158	77.2968	62.2745	55.7347	71.0169	66.0115	132.446	78.6868	80.5363	71.2608	44.8321	77.7723
PIT2G_1248	34.7335	49.6008	41.0958	41.6378	41.016	41.2239	41.1767	37.1105	41.2888	43.446	42.1824	61.1253	35.2871	42.6462	43.6242	44.0297	39.322	40.2826	48.2073	40.3751	44.28	39.4235	39.2788	48.5057
PIT2G_1249	64.8903	126.64	66.0677	55.4509	122.371	131.535	103.624	110.024	150.828	104.128	83.296	187.657	48.9455	62.0073	78.6676	57.8764	68.7677	61.3592	113.963	61.9572	86.0744	60.4445	43.3657	92.9009
PIT2G_125	33.541	36.727	34.0597	36.0664	37.2271	37.1914	38.762	34.4242	35.0374	37.1977	38.0529	37.8109	32.7871	35.5243	33.3997	40.7255	34.7968	36.256	33.6435	33.6478	34.4166	32.6407	37.2691	33.4905
PIT2G_1250	525.325	200.595	636.064	929.727	413.385	758.754	378.265	150.566	153.089	135.644	99.6611	436.482	73.8767	66.8214	60.8253	52.1373	105.508	90.9962	220.178	93.2544	110.165	105.371	51.3848	63.8578
PIT2G_1251	150.313	331.566	211.339	175.94	249.778	241.485	257.939	152.849	323.746	258.947	239.329	498.997	136.385	182.555	122.301	118.217	260.191	49.2505	92.6678	286.36	297.665	64.2538	64.2496	230.025
PIT2G_1252	207.237	287.098	193.224	198.554	343.908	309.622	340.114	324.861	586.028	500.773	396.105	441.631	215.128	222.062	106.709	123.966	292.3	56.3791	110.809	305.352	322.042	64.2087	83.2415	269.825
PIT2G_1253	106.142	297.067	216.827	222.87	155.024	143.66	194.102	133.184	212.795	175.456	163.135	457.084	224.889	309.32	104.711	131.579	283.78	56.0151	104.575	313.179	335.876	60.6672	108.705	259.057
PIT2G_1254	105.329	251.004	180.304	147.199	152.8	146.243	150.527	107.599	214.866	188.277	162.004	365.445	154.511	126.843	74.4623	88.6317	311.386	55.2547	102.076	297.348	311.703	63.9654	59.1911	149.623
PIT2G_1255	298.072	306.538	201.028	157.519	436.044	424.262	410.363	299.234	563.617	384.212	373.222	450.01	136.456	128.784	76.1117	81.6753	238.277	53.4394	89.4608	214.056	211.16	54.0731	59.4422	154.615
PIT2G_1256	26775.4	42102.8	35337.3	20757.7	45040.3	35380	54425.4	24774.5	58839.9	45815.2	52356.9	58893.1	54014.9	50860.8	28899.1	53261.1	83979.2	2552.16	17315	73612.9	57790.4	5993.03	15167.6	63501.3
PIT2G_1257	978.392	1884.49	1243.26	871.644	1487.43	1247.8	1599.19	772.445	2148.63	1845.85	1899.29	2697.65	1410.61	784.023	330.694	438.057	3189.12	106.084	380.093	3099.67	2866.57	181.002	191.459	997.013
PIT2G_1258	957.891	1823.16	1235.17	885.454	1431.39	1223.24	1498.69	755.231	2243.01	1760.19	1751.59	2610.35	1404.32	795.415	342.387	466.887	3272.16	111.513	372.895	2892.97	2834.63	181.844	189.691	1020.72
PIT2G_1259	22206.3	3827.8	21148.9	31830.8	11841.8	28301.4	13382.2	3174.38	600.79	1189.59	455.139	12607.7	4248	4190.46	429.585	1125.96	711.296	222.415	241.665	3555.83	2033.03	154.12	3006.02	1413.68
PIT2G_126	34.2563	35.8299	35.973	36.9362	39.353	38.6067	39.3664	36.6671	36.9669	36.4943	38.4272	38.3693	34.9931	37.2897	33.5871	40.7236	34.325	39.2962	33.835	35.8923	36.148	33.1909	38.4571	33.8594
PIT2G_1260	7741.96	1465.92	9317.22	14914.9	4596.72	9618.25	4094.96	936.187	242.853	366.051	164.736	4360.44	815.579	828.171	156.77	274.722	215.848	78.1295	102.835	563.999	476.197	67.5423	698.729	359.085
PIT2G_1261	62233.2	11512.8	45276.8	72695.7	27503.1	76324.8	39867.9	13168.6	3086.06	7776.54	1778.74	41636.8	10902.8	14775.5	1922.09	5805.05	2438.97	514.611	659.207	6874.5	5505.94	308.885	11979	5999.29
PIT2G_1262	177.741	131.233	216.506	303.355	180.734	268.886	195.157	132.797	134.382	137.74	98.8069	207.451	107.836	171.978	53.2644	82.5349	85.5689	84.729	57.8753	102.955	109.43	47.6083	164.326	90.1578
PIT2G_1263	615.62	264.631	478.022	710.901	330.896	740.924	529.3	347.68	693.063	102.135	92.3514	1074.16	2142.75	2420.23	222.164	421.525	395.617	143.122	158.909	2282.77	1181.99	106.048	1211.97	640.989
PIT2G_1264	759.619	316.591	438.239	688.954	370.93	944.358	549.888	399.767	150.658	115.101	111.767	985.818	1821.97	1124.74	271.288	255.314	260.78	109.238	163.356	2500.09	1075.93	73.2897	1149.36	532.856
PIT2G_1265	5222.41	1268.74	2625.3	4260.77	2184.94	6034.36	3756.12	2335.62	463.007	280.794	280.651	5251.85	13505.1	16610.9	1742.23	3180.65	1623.36	656.849	740.304	16893.2	7062	399.761	10317.4	4727.25
PIT2G_1266	11114.3	2917.82	3177.24	5353.77	3796.43	14268.3	7338.16	5588.81	747.454	386.393	348.482	12858	23681.4	20003.2	4879.79	4047.25	1162.47	1033.01	1496.97	34698.9	11586.9	263.691	23468.4	8465.57
PIT2G_1267	23359.3	6518.84	6748.68	10849.8	7185.3	29857.5	15344.2	12653.1	1498.44	671.473	605.976	28293	40579.5	42319.4	9705.29	9113.83	1870.62	1859.66	2918.38	62784.2	18545	430.355	50927.1	17483.7
PIT2G_1268	5104.99	1373.38	1463.77	3289.34	1801.91	6384.66	3486.45	3001.65	633.813	271.886	238.752	6555.36	13548.1	9094.59	2159.76	1470.33	757.139	494.597	742.381	18577.1	6630.94	169.677	10301.2	5103.29
PIT2G_1269	655.002	409.63	517.469	923.439	592.938	951.377	646.987	404.401	401.749	302.394	226.044	952.117	930.424	1021.48	137.869	205.458	278.407	86.7086	112.174	875.116	532.18	74.2609	478.589	378.882
PIT2G_127	34.0842	35.3226	34.4018	37.1965	37.0475	37.0781	37.6362	34.2122	36.1196	37.249	37.0804	36.9447	33.6121	34.9989	34.9455	40.7041	34.8553	34.5605	33.6345	34.0235	35.271	33.2397	37.7823	33.3432
PIT2G_1270	1149.31	502.452	552.155	955.391	600.689	1624.77	890.09	611.918	229.545	220.868	117.891	1593.84	2330.17	1273.26	371.173	299.277	303.197	146.37	250.636	3767.34	1467.07	81.907	1679.03	684.822
PIT2G_1271	103.155	130.182	169.642	188.105	101.324	160.056	121.625	75.6744	102.124	87.6995	73.1969	213.291	89.6718	98.3227	55.1608	61.3697	85.2748	44.3283	54.801	132.037	105.451	41.9543	73.3197	85.6758
PIT2G_1272	915.748	666.942	689.362	838.855	682.018	1115.01	778.094	505.957	617.794	380.648	348.214	1346.15	1424.69	856.56	254.076	240.545	551.121	106.811	209.222	2230.64	1044.93	79.8238	834.671	531.879
PIT2G_1273	443.739	231.563	502.467	679.985	347.306	603.951	388.076	240.655	250.049	201.582	148.78	464.575	318.359	353.131	95.9561	124.979	153.041	56.1102	70.9791	379.051	254.564	52.4748	202.053	217.59
PIT2G_1274	269.719	178.064	386.619	527.839	225.054	387.383	234.069	104.93	111.996	85.7914	76.5917	354.825	130.332	191.231	65.9709	79.0653	102.719	45.6631	59.2962	166.235	145.155	42.5186	107.897	138.835
PIT2G_1275	291.084	172.367	286.999	416.036	252.291	395.835	512.632	324.19	284.692	188.772	108.6	353.579	635.829	1299.05	88.3053	183.281	184.64	68.97	81.7084	449.843	427.552	68.6715	606.587	231.235
PIT2G_1276	313.996	187.93	499.165	812.829	241.873	516.046	606.461	295.641	126.057	118.537	77.289	441.384	1118.01	2297.82	114.58	315.616	271.3	93.0078	107.403	787.794	725.608	95.8478	1015.55	325.842
PIT2G_1277	112.862	147.203	207.806	264.107	105	154.665	169.638	101.774	102.178	89.9225	77.6318	254.527	200.353	329.761	74.8011	97.3959	119.639	49.1207	69.3625	211.68	204.549	51.2729	191.629	140.516
PIT2G_1278	201.525	153.561	216.759	280.267	188.622	257.658	248.453	159.45	177.939	130.433	104.494	269.005	205.447	377.761	83.7358	113.501	123.094	50.4974	69.8532	209.266	205.906	50.4979	210.743	174.685
PIT2G_1279	123.567	155.158	207.278	263.688	131.322	277.477	176.098	167.835	181.839	118.007	93.2959	281.14	124.242	102.881	54.1808	62.2219	122.58	46.7086	69.1366	157.186	162.866	46.0534	70.141	106.781
PIT2G_128	33.8474	36.5851	36.5256	36.2728	44.7814	48.1447	42.5463	45.2223	36.5327	36.7818	36.5484	44.1437	32.5558	35.9154	34.1465	40.3426	34.5058	34.5237	33.4944	34.3892	34.6714	33.0836	39.2609	34.451
PIT2G_1280	164.992	142	238.207	332.97	180.138	263.798	175.788	199.866	174.606	124.439	113.673	276.227	120.916	123.988	62.458	71.7814	126.468	48.9696	72.583	166.393	171.983	46.3034	72.6888	119.446
PIT2G_1281	189.263	292.846	197.947	166.608	295.499	267.057	253.78	287.235	268.069	209.411	175.828	441.023	392.218	255.496	95.3236	103.608	270.533	69.3054	143.746	316.121	340.963	71.5682	128.857	171.891
PIT2G_1282	75.0646	191.332	148.114	134.731	121.455	108.407	105.562	86.5908	135.713	117.192	113.531	277.452	126.733	116.188	71.5569	91.8231	197.916	58.6908	112.273	213.143	220.333	61.9017	60.4938	127.731
PIT2G_1283	367.971	409.646	215.201	226.537	540.989	402.913	420.676	874.977	745.065	559.958	519.065	666.599	1397.3	1191.02	133.249	252.258	447.362	89.8232	160.521	766.804	790.271	80.3604	520.446	521.301
PIT2G_1284	134.964	130.704	107.247	115.076	165.553	146.273	143.127	135.417	235.645	169.76	120.114	189.751	68.6899	84.7134	46.3916	56.2776	69.0132	39.6271	43.793	85.1162	78.3723	38.0066	51.5835	80.8641
PIT2G_1285	75.4318	182.114	134.946	116.527	104.317	105.817	132.317	80.6921	127.733	114.46	101.225	258.493	85.5091	90.0488	60.9018	68.3703	124.635	45.9053	64.9763	131.465	132.033	46.2996	48.8303	102.754
PIT2G_1286	87.6733	266.52	206.701	166.613	122.833	125.154	132.573	98.2071	187.839	155.047	133.86	394.281	141.782	177.33	108.174	112.14	244.285	54.5978	116.158	292.494	292.12	69.714	63.837	220.51
PIT2G_1287	63.9159	163.276	142.596	111.081	88.1989	98.7461	94.5678	76.1736	105.014	94.1021	87.8928	239.616	97.0533	88.3615	67.6539	69.6123	165.735	54.4389	93.9351	174.492	181.165	57.3122	48.2453	104.007
PIT2G_1288	85.3721	166.19	141.755	114.389	119.62	126.235	117.827	96.4715	147.233	123.61	109.746	241.446	116.729	104.75	83.6736	78.8128	218.361	62.3362	118.087	223.837	230.193	69.943	57.0088	137.953
PIT2G_1289	102.971	225.491	235.144	239.697	128.42	169.427	165.454	134.453	140.48	103.366	86.1671	359.398	152.452	218.057	93.9708	103.654	121.402	47.9778	70.027	183.928	151.581	46.4385	82.741	265.407
PIT2G_129	35.7387	39.7999	35.6499	36.2119	37.1082	38.5681	41.2258	35.4761	35.7086	35.2153	38.4982	36.6954	34.3313	36.6686	33.5018	42.3528	34.6248	39.8335	33.0742	35.6517	34.9259	33.5961	40.7948	34.4946
PIT2G_1290	114.52	216.884	164.995	350.866	192.712	233.216	230.22	261.528	249.127	167.538	147.452	388.673	103.873	105.384	59.3456	74.982	197.413	57.1999	97.5595	175.506	176.577	56.6147	53.0639	108.862
PIT2G_1291	85.7414	195.342	175.668	208.501	134.781	185.605	184.365	150.597	198.64	175.232	123.844	317.854	99.6506	147.042	94.6203	97.9482	175.672	56.8045	108.448	184.588	184.185	64.4743	57.7712	184.836
PIT2G_1292	111.957	258.81	843.595	263.352	329.103	928.591	223.382	1413.27	477.147	147.975	106.325	577.575	125.905	176.627	80.6054	90.0912	120.486	47.5421	72.1194	458.945	260.083	53.1111	70.0019	166.838
PIT2G_1293	124.894	244.14	180.949	152.989	195.693	226.962	226.731	200.53	250.356	262.907	184.559	368.805	126.947	175.078	119.613	107.699	226.763	62.4007	132.483	237.256	245.44	76.8528	63.6212	207.307
PIT2G_1294	163.397	210.866	223.603	195.964	211.982	272.25	182.872	234.642	222.895	173.917	115.58	336.707	81.1336	136.631	82.5279	89.0732	122.961	48.7959	71.3618	155.211	161.788	52.6032	58.7187	164.166
PIT2G_1295	67.7517	183.341	156.322	123.333	94.7127	102.994	104.281	83.3814	115.983	98.2158	86.4723	276.194	95.8846	134.177	90.9024	93.8111	151.96	48.3541	88.8136	183.864	190.422	62.1943	56.1614	180.802
PIT2G_1296	77.0272	173.961	154.27	108.613	112.937	113.186	115.117	93.0412	132.706	110.042	99.718	260.399	92.7101	123.369	87.4884	81.7507	164.93	53.6143	95.9116	183.678	195.716	60.4906	52.115	160.52
PIT2G_1297	165.533	163.723	148.014	112.285	278.066	274.751	270.268	272.376	308.882	219.669	192.211	238.482	69.0679	77.1655	51.5165	55.0834	110.158	43.2271	60.1449	104.899	101.967	43.8012	46.65	92.0283
PIT2G_1298	189.383	193.992	227.582	207.107	230.197	353.265	304.511	270.761	251.977	164.043	130.627	321.926	267.407	246.681	74.3261	102.99	186.065	56.8602	83.4463	284.073	230.394	57.0825	132.244	151.222
PIT2G_1299	586.401	1931.98	1385.3	200.731	3748.95	3009.92	2466.87	1518.94	2679.19	2139.07	1294.26	4097.41	627.827	474.905	919.438	304.269	1600.98	545.153	2398.98	763.564	2197.48	835.572	136.725	1141.23
PIT2G_13	45563.3	60278.6	61791.1	19351	81501	93335.2	36897.6	97996.6	46451.2	95858.8	51306.1	95483.3	22128.4	37249.1	97037.5	27537.3	73321.7	28132.5	97602.3	31178.2	85029	33437.7	20627.6	101181
PIT2G_130	33.1274	34.8178	34.6716	34.6231	37.4712	35.9928	37.9132	34.3602	35.3086	35.3477	35.7804	36.083	32.7282	34.9347	33.5761	40.1271	33.476	36.2533	33.6147	33.9207	34.7372	32.1674	37.9239	33.0141
PIT2G_1300	83.2661	212.699	149.709	115.394	141.36	144.474	162.89	116.265	164.093	144.939	116.347	330.613	128.358	101.157	73.0367	72.3615	252.28	76.6063	181.096	220.467	261.193	82.6615	55.1806	104.654
PIT2G_1301	332.72	728.389	606.956	340.797	686.725	751.367	1182.23	1278.58	1068.8	623.815	531.222	1124.92	345.181	317.477	157.009	173.387	794.498	81.9159	217.097	791.212	763.62	108.515	87.894	381.573
PIT2G_1302	102.127	189.625	166.347	137.179	147.766	175.909	152.44	152.523	272.268	233.526	138.75	280.578	109.686	138.524	102.328	92.0698	184.79	57.0926	110.58	210.18	212.286	66.1195	59.6155	187.175
PIT2G_1303	74.4589	170.488	199.327	174.854	107.495	159.12	111.543	150.549	124.072	100.264	85.8012	268.207	215.106	174.83	82.553	90.2556	160.862	53.0501	87.0229	217.479	209.557	55.7442	83.6301	167.31
PIT2G_1304	317.082	570.412	4893.2	276.153	1646.3	6154.06	584.029	9306.63	2315.49	368.82	188.016	2228.78	410.086	465.215	72.6819	105.96	162.247	59.4092	104.134	2762.63	1059.21	86.1942	88.8494	166.158
PIT2G_1305	129.45	313.305	1737.43	186.673	544.549	2107.86	240.016	3165.92	817.398	176.338	128.262	1056.78	173.724	212.771	89.8275	97.9776	138.812	53.9014	87.1915	892.622	490.449	64.6548	66.888	175.15
PIT2G_1306	209.935	303.835	1716.27	413.743	583.536	1757.13	283.059	2448.68	714.66	156.471	113.453	811.495	182.034	139.309	58.992	70.0149	183.469	56.5706	100.13	726.098	387.948	66.1958	62.7759	85.2207
PIT2G_1307	51.7123	66.0686	51.2335	50.4675	74.3478	76.8782	66.6731	63.572	74.4264	63.4245	60.0357	84.1971	38.7395	44.5885	42.3735	44.1705	46.8332	41.2257	51.4072	44.4941	48.3551	40.0245	38.0179	47.0277
PIT2G_1308	45.7144	96.9493	65.3222	125.612	69.698	72.0019	70.8462	89.2824	69.5781	107.66	58.9231	142.068	113.512	66.9157	60.6474	55.1284	75.1517	58.5923	107.507	87.8258	114.786	61.0876	54.8037	85.5899
PIT2G_1309	68.158	117.055	71.0411	72.07	98.5055	117.567	105.846	75.4335	105.479	89.7539	90.3942	150.266	66.953	59.3924	54.2881	52.9579	86.3129	60.3696	109.734	84.2956	97.4933	66.329	46.105	70.0186
PIT2G_131	50.0944	40.5778	44.1544	54.3946	52.7278	65.7171	51.6025	746.287	44.9682	44.7144	42.5307	52.9105	51.6765	44.5045	33.6266	45.7175	36.9231	36.9799	35.067	38.0062	39.7271	33.2142	44.8582	35.9735
PIT2G_1310	70.5511	131.474	160.384	210.848	76.1702	103.431	82.2047	59.8095	69.5151	59.694	51.5932	219.231	130.188	113.415	82.5863	74.6435	64.3575	53.4165	91.0419	98.0958	110.492	55.9118	65.9356	141.399
PIT2G_1311	148.722	145.606	79.0093	100.587	250.361	222.444	209.618	174.82	289.689	215.137	194.597	241.64	250.952	142.841	70.7649	75.1345	91.0324	64.7172	111.347	152.101	181.233	66.7459	94.4228	178.997
PIT2G_1312	111.823	144.793	81.7255	104.291	181.634	167.417	173.041	177.567	324.41	209.27	149.188	237.796	229.044	147.21	83.6791	79.052	78.4976	57.6085	108.313	151.181	177.801	64.9643	91.8601	200.062
PIT2G_1313	51.0022	123.357	93.3144	114.799	73.0717	83.9742	89.8221	72.551	117.796	107.438	68.9226	180.772	211.665	132.186	80.1221	73.1616	84.4224	62.1837	117.789	136.859	160.209	68.5409	78.9208	150.436
PIT2G_1314	57.5792	87.1812	63.5198	61.3844	85.2775	100.775	92.166	68.942	126.511	77.1801	63.6345	127.071	50.1864	56.1304	49.1567	49.0411	49.949	45.0173	63.744	51.135	59.4856	45.5376	42.5387	60.83
PIT2G_1315	39.847	57.7073	50.7008	56.5394	53.8859	65.8446	61.1184	45.9271	50.1027	49.8104	50.181	75.6096	93.7915	51.4783	46.1772	53.624	48.41	51.3645	57.5378	71.9525	59.9038	42.8113	52.7665	50.2483
PIT2G_1316	49.3843	83.2945	65.2504	61.6046	77.5717	107.347	93.744	114.041	84.0023	79.8135	62.1036	116.071	253.851	90.0528	52.7971	72.5289	70.3783	54.3255	86.1977	141.57	112.837	52.0921	146.816	110.381
PIT2G_1317	121.959	121.317	76.97	73.8359	207.595	199.668	178.878	145.114	223.626	149.268	142.875	186.885	68.0873	74.5117	59.375	55.9682	66.8812	51.0454	85.4096	79.3757	86.1344	54.7903	61.466	80.4949
PIT2G_1318	98.2423	94.5685	63.2053	62.6577	176.865	185.62	151.004	128.645	205.236	149.608	128.751	160.376	45.5029	60.3184	59.4885	50.8498	60.2109	52.2159	83.8865	59.6857	69.0784	54.8788	42.2119	76.9854
PIT2G_1319	51.4461	77.8544	71.9385	79.9812	64.0063	67.5617	59.0248	50.343	54.8522	52.2232	49.3258	118.758	47.9527	51.4919	50.6209	47.5323	56.8732	47.5194	72.7207	54.2347	61.07	47.1239	42.9477	59.7845
PIT2G_132	33.5205	37.3564	35.1804	35.3216	37.6247	34.9617	39.2958	35.3309	35.599	36.6961	37.9242	39.1373	35.4105	36.8336	33.6568	38.0723	33.8179	38.2103	34.7	35.3276	33.8344	32.7402	38.4974	34.1454
PIT2G_1320	69.9657	110.055	67.1656	70.2305	106.947	106.999	116.462	117.179	183.948	110.599	84.2418	162.094	76.1362	67.4408	64.0618	67.3469	75.1878	57.3845	109.689	84.8175	93.9139	63.4254	49.8275	91.6105
PIT2G_1321	122.277	138.81	76.8295	71.5081	238.015	201.657	150.902	146.917	253.103	180.72	162.5	226.076	78.0849	55.2589	49.2946	66.9498	93.0647	63.5541	108.853	78.2218	97.2643	67.3182	45.843	61.5513
PIT2G_1322	70.0201	116.009	67.4839	66.881	111.072	110.803	97.9448	82.1191	168.415	99.5294	86.4228	212.777	61.3415	71.9364	83.9826	64.9877	72.6539	56.6981	106.271	66.7516	83.274	62.0009	43.8991	110.375
PIT2G_1323	113.515	621.438	220.668	85.8482	368.275	364.642	203.924	216.552	288.269	329.401	199.277	1010.17	154.495	152.844	362.328	133.364	284.667	170.243	668.303	213.743	528.837	228.529	61.0141	388.666
PIT2G_1324	101.809	541.814	219.795	78.1537	378.919	392.59	225.932	232.199	272.261	368.405	196.812	894.259	166.999	103.26	221.093	103.278	338.129	196.896	679.16	210.581	500.811	225.656	56.5741	216.947
PIT2G_1325	60.5312	101.768	64.8043	58.595	107.252	106.253	110.698	88.9505	124.987	114.041	77.7956	159.992	61.6336	67.6525	102.876	62.3663	79.8096	76.2291	189.734	77.5568	111.17	95.6893	45.9754	117.773
PIT2G_1326	463.693	1421.04	522.558	124.5	1679.41	2449.54	1773.58	1027.22	2579.83	1892.29	908.484	2891.91	636.076	427.289	1361.57	196.309	1370.61	3200.28	9905.81	507.32	1518.93	4266.32	96.2041	1082.25
PIT2G_1327	7225.74	8287.62	3232.42	659.554	23916.1	42748.2	35679.2	14307.5	49352.9	28746.6	13560.9	31281.5	11923.1	8960.08	32676.5	272.577	20934.8	46072.2	84214.5	1677.22	11157.2	67116	397.45	27250.9
PIT2G_1328	8210.57	9227.97	4373.43	982.86	26288.4	42190.4	35967.2	15529.8	52970.3	30121.7	15646.9	35361.9	12045.1	10344.6	42570.5	320.694	20857.2	47553.6	81646	1628.39	12063.5	71095.1	416.598	32894.6
PIT2G_1329	131.774	691.167	124.945	684.861	235.775	268.057	189.28	186.671	280.381	251.112	174.604	332.791	65.4831	55.6659	60.3046	48.1532	96.9797	75.6454	167.951	78.7844	135.606	272.962	45.1787	60.4175
PIT2G_133	34.1008	37.2886	36.9251	39.7082	37.8523	37.8129	38.8921	35.3016	34.7203	38.051	37.6244	37.7544	33.3243	36.6409	33.2942	41.1676	33.9858	36.1622	32.9166	33.9455	34.6472	33.3425	38.2353	33.7252
PIT2G_1330	134.486	143.245	81.3056	67.5342	263.528	303.605	198.301	204.295	256.577	221.716	162.134	275.338	47.2507	77.0825	99.6145	59.6845	67.3136	58.4369	126.95	62.461	81.6026	68.1569	45.2108	127.806
PIT2G_1331	77.0956	120.397	67.5644	56.7584	142.28	157.829	126.283	157.749	220.656	174.127	117.768	197.776	50.5951	57.8316	65.297	54.2642	75.644	64.1593	135.402	64.2762	91.15	73.1237	42.7557	84.0912
PIT2G_1332	92.4676	175.533	113.058	67.0047	255.835	256.124	221.861	209.638	331.223	255.586	164.268	324.817	69.3071	65.7493	66.4298	55.0999	111.933	80.0848	190.089	80.0376	130.797	96.2222	43.9202	101.272
PIT2G_1333	48.4191	132.804	80.6617	66.3353	90.62	88.6594	68.0492	67.8934	87.1524	78.1957	58.1049	234.336	64.5166	78.6815	123.886	65.6876	77.7279	73.8655	168.406	69.5314	100.255	84.6953	48.337	158.394
PIT2G_1334	5763.38	19322.8	16079	865.381	37344.8	27063.2	23838.6	13943.7	24466.2	21169.1	15179	38777	8627.46	5959.13	15314.4	3881.8	21111.8	7399.11	30358.5	7676.85	29069.8	10833.5	1288.21	17797.6
PIT2G_1335	12203.2	45011.3	22910.1	1813.25	42789.3	38397.2	22629.4	28507.1	30264.9	46879.6	30124	56942.3	19307.7	11648.2	47025.3	12087.2	40713.3	15873.4	60485.4	15093.9	59448.9	20713	2408.42	46329.1
PIT2G_1336	47.4096	116.848	72.2525	55.0692	77.0576	112.09	73.2243	93.9905	90.4844	78.7288	61.4056	223.934	50.5461	58.4151	75.2514	55.3225	71.2094	74.267	180.252	66.3745	101.54	91.9276	42.7123	96.6812
PIT2G_1337	50.9729	192.924	248.365	66.0932	148.785	790.856	113.077	784.966	179.924	87.4944	92.474	825.216	49.0239	72.5104	102.72	63.1572	59.2683	60.4926	106.907	101.904	271.784	68.7347	44.9349	112.588
PIT2G_1338	62.9606	446.366	295.499	65.7208	329.963	3323.75	121.011	2964.23	385.052	101.257	223.799	3594.55	48.8941	66.8769	97.3656	59.7132	71.2845	90.6316	130.943	62.8541	1322.33	109.064	43.6615	102.407
PIT2G_1339	39.4957	42.9367	38.9661	39.1287	47.8903	49.6687	48.6999	40.6226	47.2281	47.5199	46.6919	46.8863	34.2929	36.689	35.1906	41.9707	36.7415	37.452	38.9632	36.5728	38.1891	34.8946	38.0806	37.7232
PIT2G_134	33.3914	35.8766	34.0056	34.2151	37.5655	37.3415	36.8914	35.0172	35.0432	37.1049	37.6898	37.324	33.3625	36.3692	33.4353	39.6484	34.1901	35.2288	33.9873	33.711	33.9163	32.2912	38.2517	33.7196
PIT2G_1340	39.8438	45.0551	39.2866	38.0851	53.4486	53.1621	50.0582	45.4519	53.7817	53.8637	46.1287	51.7213	45.7052	61.691	36.083	42.6099	41.8572	38.9172	40.5496	40.3493	51.0271	35.7378	40.7382	37.3455
PIT2G_1341	37.8167	49.1436	40.5582	42.5355	47.6585	48.114	44.3992	44.5505	53.8647	53.8974	44.2264	59.2224	44.8285	86.8748	37.2819	41.0672	41.9859	38.4998	41.9941	54.7425	48.7341	36.6205	41.4606	43.0118
PIT2G_1342	42.9723	46.5893	38.8878	50.2482	72.5306	77.3985	52.136	180.634	50.5661	54.0175	46.9767	59.4871	189.979	154.594	43.6342	83.946	52.9785	41.5747	46.4028	133.669	138.987	37.6899	183.055	49.229
PIT2G_1343	41.1079	46.2029	39.998	42.1191	53.2252	57.8499	48.5098	98.2264	47.6186	45.7863	45.5394	53.2602	74.6156	62.3491	38.8331	51.117	42.7103	40.9206	40.7391	67.5557	64.1967	36.6179	74.2403	43.5679
PIT2G_1344	33.521	38.0345	36.0358	36.506	37.339	35.9133	36.9708	35.3513	35.3357	35.9459	35.498	37.0874	32.906	34.8927	32.9866	40.4324	33.935	34.98	32.9508	35.1744	34.3176	32.3588	38.675	33.903
PIT2G_1345	33.6855	37.3819	35.555	50.975	40.2766	36.52	39.3803	40.7402	36.423	36.6643	36.7674	40.807	39.0999	52.6326	33.9765	41.1486	35.3326	35.7062	33.9315	35.592	39.8891	33.0611	39.3017	39.1826
PIT2G_1346	34.3451	36.874	36.6065	40.4637	38.2617	39.8412	43.915	38.5638	36.3057	38.5371	37.8364	39.8177	34.295	36.7249	34.4394	41.4198	34.4272	36.918	34.1598	34.1267	34.9677	32.3966	39.125	34.3896
PIT2G_1347	38.0059	42.4071	38.2462	39.0693	46.6423	46.9767	45.5551	49.5552	42.3645	47.8247	48.233	52.1266	33.8239	36.5408	36.4776	41.2898	36.6305	37.6761	36.3012	36.0848	36.8831	33.8927	37.4327	37.839
PIT2G_1348	33.3212	36.0234	35.1466	36.2724	37.6138	36.8497	38.4127	34.6466	35.5489	36.0338	37.4003	38.5209	33.1023	37.0221	33.5984	40.9396	34.0122	36.573	33.5299	35.0947	34.6238	31.9355	38.7445	33.9076
PIT2G_1349	41.5306	48.4536	40.2395	69.3092	44.7549	48.572	74.9398	1059.18	50.2349	47.3263	43.399	57.1635	579.372	365.723	41.4544	87.1081	62.6012	48.7991	43.4506	113.294	101.899	37.4735	139.607	168.374
PIT2G_135	35.4278	37.7008	35.3598	37.0992	39.5672	40.0805	39.7178	37.432	36.1547	37.0683	38.6729	38.8966	51.5235	37.8483	33.697	43.2027	34.8394	37.4532	34.1375	41.3723	37.4025	32.9014	51.1125	36.7596
PIT2G_1350	33.3826	35.8113	35.2323	36.109	37.9148	37.7651	37.6758	34.0803	34.3934	36.782	36.302	36.1149	34.0379	35.7124	33.6332	40.9913	34.9735	35.5175	33.9684	33.7207	34.4511	32.663	37.2357	33.421
PIT2G_1351	35.309	36.9773	35.7208	36.4776	38.8226	38.3976	39.5498	35.8209	35.945	36.6617	37.2661	37.4192	34.5093	35.89	33.8255	40.7938	34.8885	38.5798	34.6194	35.2168	34.2777	32.9079	38.9343	34.0024
PIT2G_1352	37.2693	48.2117	36.9422	70.8812	38.971	40.4558	45.1239	38.1938	36.7586	40.0069	38.3237	45.6509	39.4293	37.9346	36.5974	42.0936	35.4109	36.0727	33.6293	36.3286	38.0518	35.0689	39.9642	34.9476
PIT2G_1353	34.3192	37.5346	34.9997	37.4636	37.1487	36.0306	39.2842	35.7986	36.3832	35.5942	37.748	39.0891	35.5833	35.0306	33.6975	40.2045	34.5196	37.972	34.6636	35.2947	37.0018	33.0386	38.715	34.414
PIT2G_1354	33.3809	35.5969	34.324	36.1925	41.1117	37.668	37.6646	34.1685	35.2585	36.7018	35.081	38.4807	33.1719	35.354	32.6855	38.9043	34.0586	36.6635	33.1413	33.9978	34.6139	32.2297	37.0866	33.135
PIT2G_1355	42.4839	79.2872	39.1704	92.2514	44.3548	49.3409	50.7875	44.6984	40.963	47.9451	44.1049	52.6805	61.6464	50.4643	39.5173	43.4496	36.7786	36.9719	35.5294	40.9079	43.0473	45.1325	40.7732	41.0217
PIT2G_1356	40.6834	39.1433	41.3652	40.4427	43.1552	49.7949	43.378	35.5319	35.9152	36.2565	36.4969	41.2077	34.2746	36.6888	33.4826	39.8603	34.1768	37.1148	34.0866	34.6648	34.6452	32.2781	39.8744	33.9981
PIT2G_1357	34.0467	36.4165	34.5605	35.516	37.5154	35.8845	37.737	34.6538	36.0659	35.9688	37.2148	38.3358	33.7496	68.0916	33.4607	42.4957	35.3035	37.6068	33.3352	35.2766	35.2388	32.9902	39.2611	36.9088
PIT2G_1358	33.4093	35.4901	34.0122	36.1193	37.1807	37.3794	37.2974	35.1888	35.4322	34.6711	36.2272	36.8581	32.4699	35.5221	33.0618	39.4903	33.5287	35.3777	32.6299	33.313	34.4219	32.4296	37.405	33.3463
PIT2G_1359	33.5106	36.0184	34.3695	35.335	36.7373	37.6236	37.2043	33.6996	34.3747	36.1339	36.3902	37.2148	32.4142	35.2535	33.5574	39.0769	33.3898	36.9917	33.2219	33.4583	33.6076	32.7028	38.1158	33.1685
PIT2G_136	33.6418	36.8118	36.1075	34.6958	37.7384	37.0398	37.3017	35.0845	34.8633	36.1705	38.0549	36.2324	33.4571	34.8279	33.0149	41.2258	33.6188	35.979	32.3088	33.5649	33.7598	32.3132	37.8823	32.8724
PIT2G_1360	33.1162	35.6885	33.6716	36.7899	36.5883	37.1135	36.7077	33.2496	34.4696	35.9496	36.3436	37.1859	33.0472	35.8299	33.4936	41.1335	34.0028	36.8227	32.7765	34.0423	34.0987	33.1283	38.2552	33.2949
PIT2G_1361	33.3266	36.5948	34.5294	35.8004	36.5077	36.529	38.2683	33.9746	34.1581	35.6259	35.7892	36.6195	32.9748	36.2336	35.7331	40.6114	33.6102	35.5796	33.4351	34.1679	33.7552	32.3866	38.4258	33.3452
PIT2G_1362	35.1586	37.9275	35.6122	35.2394	37.9983	37.1069	39.8954	35.9778	34.956	35.9977	37.6286	38.1747	33.9029	35.8766	33.7332	41.5814	34.6974	38.062	33.1837	34.9943	35.6503	32.6272	40.5505	34.2212
PIT2G_1363	40282.5	78501.3	37762.4	54176	63094.4	53236.2	81968	38362.7	88449.1	71432.5	68245.7	64747.1	74119	66942.4	55409.5	74763.7	108492	8060.52	38851.4	100886	62986.6	48936.1	13307.3	97356.7
PIT2G_1364	36.5361	39.604	37.2201	40.4504	40.6787	41.92	43.355	36.2024	37.4563	40.0092	38.6049	41.5487	44.654	35.694	34.3762	48.5354	36.5417	37.9512	35.3559	35.7735	35.9664	33.8857	40.034	34.6879
PIT2G_1365	34.4055	37.2219	34.8636	37.33	37.4435	38.376	38.489	34.8383	36.8551	36.7926	37.3571	38.8501	37.1097	41.9625	33.2193	43.2338	35.9874	37.9594	33.8012	36.4754	36.1244	32.9922	40.9546	34.2806
PIT2G_1366	402.503	119.464	38.0632	1649.29	122.377	68.5881	1868.66	3363.16	10817.7	111.502	6262.95	535.95	36.5643	36.8388	34.7709	45.6357	35.5327	41.8047	36.2751	35.4626	36.3933	33.5528	41.7848	34.829
PIT2G_1367	83.1777	91.926	71.2962	163.348	86.594	123.59	96.9396	74.1042	76.0916	85.9195	73.1375	110.881	72.2075	94.7921	56.4607	98.3853	76.6278	145.419	55.7277	57.3596	60.6318	53.2474	181.847	68.8899
PIT2G_1368	237.819	614.341	464.474	275.703	524.652	546.848	851.981	1410.2	671.943	460.331	405.98	893	773.005	776.401	299.148	370.304	1897.92	90.3106	220.262	2305.58	2209.15	129.911	163.997	982.93
PIT2G_1369	36.2682	37.4941	36.0627	39.2225	39.3433	40.6119	39.6544	35.539	36.9431	38.9095	38.55	39.5273	34.3144	38.309	34.5378	42.2862	35.148	39.029	33.6696	35.4232	34.93	32.9862	43.6692	34.5699
PIT2G_137	33.0436	35.1255	33.887	36.255	37.3456	37.4446	36.1214	33.9063	34.2991	35.7114	36.3544	36.519	32.8495	36.0296	33.271	41.4415	33.1892	37.4574	33.4253	33.9557	33.7378	32.9509	36.8117	34.0742
PIT2G_1370	40.4872	48.2673	59.7682	96.8458	50.8745	81.3813	54.5839	124.948	54.958	45.6968	42.7903	71.4095	43.3774	44.8099	35.6499	44.7401	36.8762	39.7597	35.0288	48.3504	44.0565	34.8736	47.1033	47.2199
PIT2G_1371	32.9041	37.9143	35.4083	35.8205	36.5382	38.2139	40.5978	34.5663	34.5776	35.7977	36.3857	36.3777	33.3976	35.945	33.4919	41.199	33.7557	36.3195	33.3156	34.5045	34.5819	32.8615	37.6587	33.6804
PIT2G_1372	35.6695	41.7828	36.2026	55.1432	40.3859	42.3156	46.1151	63.921	36.871	39.7532	37.4464	42.3766	139.463	118.937	34.0129	47.5235	38.4162	38.2202	35.236	43.7229	43.691	33.5419	51.7852	67.7626
PIT2G_1373	39.5554	47.9241	40.5536	49.3209	47.6289	47.3694	49.2906	41.4418	45.0504	46.41	44.6741	49.335	43.949	43.8904	37.2361	44.5375	44.3348	41.3841	42.15	42.8932	47.7884	37.2589	40.0609	40.6271
PIT2G_1374	33.8506	39.3845	34.8986	37.082	39.367	39.6954	40.1172	36.0445	35.8447	36.2819	35.9515	38.2408	35.8378	36.1522	34.6624	40.3126	35.616	40.2668	35.0129	36.6694	36.146	34.2759	38.4995	34.8694
PIT2G_1375	33.6867	45.1868	36.2811	45.6714	38.365	40.1244	38.327	35.8975	35.8977	38.3827	37.3641	41.3	33.3977	35.5466	34.3998	39.9405	34.1742	35.9882	33.667	34.1197	34.9178	33.8987	39.2223	33.7821
PIT2G_1376	41.4785	43.7571	40.6464	43.5537	53.5822	54.9811	52.0731	42.6806	49.8013	45.5079	44.1653	48.2871	48.528	52.9614	38.8961	61.4144	52.7689	91.192	37.1805	36.4281	37.7406	36.4393	104.93	40.2566
PIT2G_1377	35.6101	38.0643	36.7681	38.6676	42.8468	42.0917	40.778	36.1804	38.6717	40.878	38.5865	41.7625	35.2874	37.4642	35.0449	43.6799	37.5118	45.2964	34.768	34.9143	35.4091	33.7759	48.037	34.6089
PIT2G_1378	41.9087	40.7343	45.0903	56.1913	47.3237	57.1056	156.202	93.0306	36.1689	37.0081	37.6055	44.8909	149.641	1051.84	50.7093	71.6735	58.0522	41.1856	38.7951	77.9559	110.386	35.0275	182.883	122.352
PIT2G_1379	39.0032	45.9494	38.1367	71.8968	46.1005	42.7004	46.8094	47.4045	43.4065	45.9929	45.0789	55.2475	46.2549	44.2118	35.2089	43.8581	41.7857	48.4874	35.7407	43.7085	44.8975	34.2196	42.0862	40.0176
PIT2G_138	32.9804	37.0072	34.1553	35.7468	36.3122	35.2117	36.53	33.7827	34.0111	34.6456	36.0372	38.8959	32.5708	35.4142	33.3005	40.2878	33.1619	34.9273	33.1635	33.49	33.3152	32.1374	37.3145	32.6663
PIT2G_1380	42.8539	38.5733	42.6158	204.608	43.5626	41.1994	64.2784	44.6508	40.5454	92.9799	37.4731	80.5632	37.5127	51.3475	33.4538	43.5957	35.7218	36.5137	34.2426	34.8222	36.5153	32.6335	43.1135	34.9143
PIT2G_1381	32.6907	36.2234	34.6165	36.5488	36.2079	35.9253	37.4041	34.0537	34.3359	34.5216	35.0107	35.8715	33.1496	35.2731	33.5387	42.8246	34.3861	35.4908	33.6193	34.3541	34.4779	33.0652	37.2285	33.4028
PIT2G_1382	34.2756	34.2181	34.6848	37.136	36.7393	37.688	39.4589	35.4342	35.1247	35.9931	35.2849	37.994	35.6458	34.9909	33.8813	41.6826	33.6459	39.3193	34.0371	33.5894	34.2752	32.3697	38.7413	33.961
PIT2G_1383	34.1454	36.7558	35.8309	37.4982	39.0649	38.8416	37.9582	35.3109	37.0253	37.3881	37.9337	38.4641	36.8912	36.318	32.8839	41.1572	34.534	36.7242	33.7024	34.6222	35.0576	32.9809	38.3013	33.8739
PIT2G_1384	51.8803	47.9565	38.5501	96.3322	42.2275	43.2035	44.6581	37.3559	34.5809	43.8654	37.052	43.8322	35.8737	38.8974	33.365	46.733	34.8824	38.8662	33.5396	35.2753	36.0418	32.5896	48.4119	37.3852
PIT2G_1385	35.2509	36.8976	38.1841	38.4351	38.6541	41.1999	37.698	35.0882	36.4421	36.1678	37.0183	38.0455	34.9928	37.7867	34.4779	42.4404	34.1256	40.5532	33.3666	33.0727	33.4977	32.8597	38.6412	34.2881
PIT2G_1386	32.9059	35.738	34.4949	36.2884	36.3131	36.2685	37.152	35.0801	34.4596	36.3821	35.7091	37.551	33.0597	35.4072	33.9752	39.5703	33.881	36.3905	33.6435	34.0973	34.7288	32.5526	37.3699	33.5102
PIT2G_1387	34.7625	38.639	35.8533	44.6687	38.9368	40.2249	38.4906	35.2271	34.881	36.1537	36.9073	39.7873	35.3206	36.0106	33.2647	41.3984	35.6788	36.9941	34.7183	35.9047	36.3755	33.1278	38.8351	35.0811
PIT2G_1388	75.2241	86.873	56.6917	1176.52	59.3087	87.4978	195.445	293.058	61.9195	72.5571	56.7688	396.319	43.0249	45.1568	46.6664	57.1648	36.1037	36.8362	36.5942	38.0089	42.9635	49.7653	42.7102	41.6386
PIT2G_1389	32.4288	36.8704	34.421	36.4019	36.6453	37.7628	37.6671	33.7943	34.4284	36.3846	36.2968	37.9426	32.4471	35.9706	33.6556	40.5014	33.5459	34.6724	32.8485	33.313	33.7755	32.1315	36.8255	33.2501
PIT2G_139	34.2076	35.6808	34.3671	37.3133	37.5326	36.8852	38.0478	34.4094	35.4829	36.2705	36.5521	37.853	32.7617	34.6636	33.1477	41.2556	33.1932	35.5185	32.9516	33.3486	34.2976	32.9457	38.924	33.6789
PIT2G_1390	33.1868	44.1157	34.3514	41.7386	38.291	35.9237	38.2391	37.3918	35.2843	36.7768	36.3434	39.0168	46.0439	42.7749	34.1309	45.8318	34.5854	36.1452	34.0464	38.2375	40.0172	32.9243	45.5645	39.5377
PIT2G_1391	32.9086	36.1229	34.1444	35.5945	36.0828	35.8189	37.2905	34.2902	34.365	34.2113	36.6144	36.3669	32.9548	34.2001	32.9622	39.4353	33.8611	35.4936	33.133	33.528	33.0956	32.2337	36.4319	33.4206
PIT2G_1392	54.1009	43.8891	43.2659	65.7464	48.3159	69.7281	61.2321	53.0126	39.665	39.2044	37.9644	81.5943	53.8055	66.3523	42.002	44.4805	36.2077	40.2949	36.2294	99.7293	63.2238	32.6687	51.4278	44.8657
PIT2G_1393	36.7979	36.4394	34.3276	35.8125	38.2308	35.4953	38.5366	35.586	37.2164	36.494	35.534	36.7161	33.0618	36.1632	33.5006	41.8923	34.4402	38.0933	32.9979	34.4651	35.8006	33.1376	39.1332	34.1432
PIT2G_1394	33.4567	36.7902	34.6196	46.2169	36.3992	35.5091	39.3608	39.5296	36.0447	36.466	35.7832	39.8408	39.1264	41.5189	34.7195	39.6038	34.0337	35.637	32.5337	35.1312	39.794	33.3419	39.0836	37.0456
PIT2G_1395	33.6103	35.1544	34.0594	35.6689	37.2976	36.056	36.6053	34.0748	34.3854	35.971	35.4365	35.6261	42.2245	35.7161	33.6789	45.1359	33.6358	36.3867	33.2196	34.0144	33.6547	33.0282	38.2578	32.4772
PIT2G_1396	33.1669	35.6766	33.533	34.852	37.6776	39.9697	41.1234	33.9511	34.8322	35.6515	36.5575	36.4022	34.7744	35.6081	33.8363	41.3714	33.8102	34.5749	32.9336	33.4707	34.4403	32.2227	37.3298	32.9317
PIT2G_1397	30662.2	69008.1	70941.7	18237.6	89157.8	73036.5	57987.8	70867.9	57946.2	83905.9	58143	94560	31032.1	39836.4	95923.7	34788.3	98588.8	20050	89227.9	54738.2	75943.7	32597.9	14537.4	107781
PIT2G_1398	33.2686	34.8519	34.2012	35.8865	36.9036	36.5379	36.2781	33.7567	34.7537	36.0085	35.6778	35.9906	33.1669	35.4151	33.5323	42.0298	33.9952	36.169	33.4867	33.9998	34.3459	32.5666	36.8041	33.7816
PIT2G_1399	32.8881	35.3846	34.679	35.5475	37.0335	36.4852	38.0557	34.2962	34.5523	36.4579	35.7959	37.9286	32.3504	35.8027	34.2123	41.6911	34.4895	36.0038	34.1277	34.6317	35.1121	32.9748	36.9367	33.5273
PIT2G_14	38.9368	59.9472	44.9546	51.6552	49.0157	53.4206	48.4851	40.6427	47.1936	43.6172	43.9428	66.7343	37.6403	51.4418	49.6854	47.237	48.0954	43.5902	54.389	48.1202	52.7021	48.7918	40.0734	59.2643
PIT2G_140	36.5061	36.9416	34.4584	43.4918	65.2378	41.4297	43.3182	79.5143	37.9735	45.4034	39.4706	45.5659	617.369	191.889	41.472	63.9343	38.6004	39.1867	37.0449	336.506	56.8568	35.2719	117.439	97.9604
PIT2G_1400	33.4945	36.5978	34.9708	36.1973	36.9415	35.7618	37.6286	34.088	34.346	34.5801	34.8813	37.1895	35.4597	37.1539	33.657	41.3578	34.3274	39.2391	33.3685	33.3976	34.7136	32.2504	37.2981	33.8985
PIT2G_1401	32.9798	35.0613	33.717	35.8754	36.6874	36.2036	36.852	33.9289	34.8097	35.2699	35.1267	36.5296	33.3635	36.5513	33.4436	43.5883	34.1885	37.0372	32.5904	34.6254	34.1855	32.0426	38.9958	33.3824
PIT2G_1402	33.9763	39.6572	36.6731	36.5523	38.0604	39.1736	37.2085	34.6746	34.8166	36.8849	37.448	37.2312	34.385	36.1991	34.2431	41.814	33.944	38.5605	33.9142	35.3619	36.1828	33.8283	40.7237	34.1454
PIT2G_1403	32.9329	37.1313	35.0212	35.1701	36.9875	36.4795	38.6759	34.4401	35.0475	35.3001	36.7413	37.5789	32.5342	34.7752	33.608	40.1493	33.4354	35.2332	33.6807	34.1803	35.1466	32.4976	36.6769	33.3386
PIT2G_1404	33.6311	36.6315	34.3082	34.2538	37.3853	38.7317	38.2672	34.1726	35.1999	36.9916	36.986	37.6763	32.5389	35.3616	32.9683	40.0981	34.3985	39.2117	33.5547	33.1982	33.8121	32.4429	37.464	32.9392
PIT2G_1405	33.317	37.3835	33.914	35.3263	37.0675	36.8223	37.7689	35.1615	34.3995	35.5136	36.0268	39.2542	33.9155	35.7718	33.3461	40.4051	35.1374	36.7352	34.2723	35.283	35.4074	32.9899	38.9879	33.7393
PIT2G_1406	33.3228	35.9196	34.2496	36.0075	37.218	37.031	36.9458	34.4139	34.5262	35.3912	36.0456	37.9695	33.1022	35.8693	33.6183	39.7806	33.7514	35.0664	33.2202	34.5062	33.7982	32.6841	38.8898	34.4479
PIT2G_1407	33.7852	35.4641	34.3093	36.7311	37.1507	37.1662	38.3191	33.3634	34.95	36.0638	37.1458	36.9991	32.7682	35.7874	32.8548	40.3039	33.2583	36.664	32.8284	33.5106	33.1025	32.3522	38.9215	33.0963
PIT2G_1408	37.3639	40.4613	36.3548	42.9591	39.9509	42.9109	41.4414	36.6958	36.6196	37.9539	39.3251	40.134	36.3286	36.809	34.1689	42.1747	35.6651	38.7317	35.3808	35.6374	35.2124	36.6488	40.9816	34.2084
PIT2G_1409	33.708	37.3605	34.6832	35.93	37.8024	38.2463	37.7731	35.0561	36.284	37.3308	37.7008	38.7215	47.3004	36.6365	33.9878	51.5163	35.3162	37.1323	34.8433	35.7843	35.164	33.2384	38.9478	34.7596
PIT2G_141	37.8668	37.4525	35.6303	38.1398	45.8363	43.1193	47.2255	42.2366	40.3074	41.469	41.8624	39.3706	119.899	47.2341	33.9872	41.9178	36.8559	39.9161	35.3844	80.0659	38.5264	33.3391	46.5901	38.3365
PIT2G_1410	36.7247	41.159	36.0996	41.4396	40.7263	41.6094	42.4374	36.6272	37.2292	39.5199	39.8043	43.0105	38.0735	37.9357	34.5419	42.5463	36.1606	39.1989	36.0059	34.5977	35.4867	34.7427	41.6784	35.0331
PIT2G_1411	33.9542	36.4329	34.7085	36.3523	37.6999	38.6468	38.5587	35.0473	36.1306	37.2887	39.0722	39.2479	34.4592	35.6117	33.7051	39.2559	35.8683	35.7582	35.1936	34.9515	36.3572	32.9945	37.2181	34.6937
PIT2G_1412	32.616	35.0216	33.4843	34.9831	37.8219	34.9849	37.8427	33.5734	33.8879	34.6055	35.6166	35.8369	40.1917	36.4807	32.9408	42.6092	33.3826	35.2327	32.4635	33.2512	33.3655	33.175	37.2835	33.7027
PIT2G_1413	34.3795	38.3732	34.5699	37.4119	38.035	37.6477	39.1955	36.6107	35.8551	36.2247	37.321	38.4487	35.8679	36.225	34.0628	43.3226	34.4505	40.2783	34.9556	35.89	35.669	33.6922	39.1776	33.961
PIT2G_1414	33.1596	34.7506	33.9752	35.665	37.1775	36.7405	37.0944	33.9624	35.1961	35.4704	35.8155	36.5702	43.7115	34.8605	32.8033	48.228	33.066	34.7217	32.9076	33.5935	33.9378	32.0899	38.6269	33.1288
PIT2G_1415	36.8289	41.9458	35.7611	40.0095	46.4715	48.5204	44.1614	42.5845	42.5024	46.2494	40.7889	47.9782	36.3411	35.3202	35.327	42.0149	36.0976	36.7893	37.6128	35.7107	36.094	34.7744	38.8423	35.4446
PIT2G_1416	35.8335	40.813	37.5145	42.0764	40.7786	43.034	42.0865	37.9318	38.5184	40.2465	39.1307	43.5758	38.033	38.4812	35.0111	43.9184	37.3931	37.4508	35.9357	36.9188	36.4937	34.1166	39.6297	35.9428
PIT2G_1417	35.9058	39.0778	36.757	42.6492	40.2329	40.8063	40.9283	36.5176	37.9362	41.1795	39.8644	43.1942	37.7882	37.9301	34.7648	41.9883	36.8887	36.875	36.504	36.6412	37.2932	34.5669	40.1885	34.7996
PIT2G_1418	33.4235	35.961	35.2715	43.5834	38.5163	37.3951	39.2228	35.2252	35.8164	38.2257	37.4518	40.4825	37.4933	35.8121	33.4948	42.1223	34.6142	38.4036	34.564	36.4146	35.8256	34.1785	39.2476	35.358
PIT2G_1419	33.885	36.3733	33.9989	35.2096	37.5569	36.6964	36.897	33.2561	35.3564	35.6515	37.9296	37.0182	32.958	35.499	33.4481	42.2015	33.9833	35.7475	32.929	33.5359	33.9534	32.0012	39.2842	32.5323
PIT2G_142	35.0738	36.5347	35.0991	36.1491	39.3531	39.5001	41.2735	36.1877	35.472	36.4362	37.3035	38.0465	35.3395	35.9998	33.2134	39.9512	33.779	37.7449	32.7467	35.357	34.9301	32.7087	39.2379	34.095
PIT2G_1420	33.5017	36.6342	34.6277	36.4964	38.9472	36.3566	38.9743	34.773	35.8777	37.5103	36.4358	38.2218	33.2043	35.5	33.1747	39.3029	34.5046	35.2413	33.6374	34.3433	34.7644	32.4464	38.3482	33.7736
PIT2G_1421	35.5716	36.5483	33.7227	36.2314	41.0436	37.3131	38.4146	34.5159	35.1253	38.4227	38.8373	38.089	33.5123	35.6025	33.0214	41.3299	33.773	37.0862	33.3669	34.1026	33.718	32.4458	37.7285	33.6132
PIT2G_1422	38.8878	45.5557	38.3139	39.9191	48.5053	45.6932	45.4451	59.2153	44.6233	55.3315	54.126	54.5147	37.0588	38.6904	36.1506	43.3437	39.2027	38.6895	38.2851	37.1568	38.3723	34.5079	39.9095	37.3672
PIT2G_1423	33.7468	36.169	34.5363	36.5175	36.7933	37.701	37.6	33.9694	34.2921	36.1969	36.9117	38.0028	33.1308	35.4509	33.4767	41.8536	34.2923	36.0005	32.9163	34.1802	34.7267	32.8057	37.8921	33.1289
PIT2G_1424	37.9962	51.7276	39.0533	59.3366	42.4435	44.7558	48.2124	36.8734	37.4284	41.0554	40.8254	43.3772	36.6489	37.1048	35.1681	41.8255	37.9623	37.7586	35.2903	36.3643	37.841	43.1497	40.3884	34.7264
PIT2G_1425	37.9301	45.4662	36.9087	44.2024	45.0524	48.2287	46.1522	36.7705	42.5237	43.4651	41.3482	45.0423	35.5355	35.9463	35.6485	42.7215	36.8631	38.4186	39.0032	35.9495	36.4081	38.4298	38.8774	35.3232
PIT2G_1426	34.8054	38.1919	35.733	36.2835	39.3276	38.4841	40.5658	34.4993	36.8068	37.3786	37.4159	40.0894	34.306	37.6261	34.7274	42.0443	34.5345	36.3451	33.9357	35.3511	36.8734	32.9579	37.8962	34.1762
PIT2G_1427	33.408	36.4931	34.6437	39.7473	36.2681	37.8759	37.2881	34.1149	35.2422	35.9927	37.9125	37.3935	32.262	35.9836	33.1464	40.6351	33.1248	36.5612	33.1024	33.575	33.9745	32.448	38.6616	33.3772
PIT2G_1428	35.1538	39.5125	36.6425	40.3736	39.8465	38.9823	39.7097	34.7817	36.9322	37.2485	38.1698	39.0227	37.2056	39.2726	34.2617	42.5982	35.8517	40.6225	34.6574	36.867	34.6099	33.3404	39.7846	36.4378
PIT2G_1429	33.4763	36.448	34.4098	35.4531	37.1249	36.9415	38.4751	34.2822	35.4064	35.6342	36.9767	37.7235	32.8183	36.0187	33.4587	40.4758	34.2451	35.6684	33.5066	33.6177	33.4468	32.6044	37.6581	33.8461
PIT2G_143	34.1918	35.565	34.7372	36.8392	38.4081	38.8191	38.3515	34.8101	35.5014	36.6139	38.4177	37.2954	33.6245	35.5711	33.6006	41.1015	35.0231	35.3321	33.3036	35.0648	34.5893	32.7132	38.3023	34.1942
PIT2G_1430	47.2869	169.139	80.068	44.4388	83.279	92.0609	62.1224	59.1592	73.7786	80.7242	64.9597	247.666	67.5216	53.598	76.1148	53.8358	85.7803	61.8902	170.244	79.3463	154.32	76.6203	44.0665	80.5771
PIT2G_1431	34.0747	38.097	36.0868	36.7814	38.2177	37.6683	37.9839	35.0765	34.9109	37.062	38.4413	38.4921	34.8079	38.3436	34.1544	42.78	34.1109	38.4521	34.2209	35.696	34.0943	33.5174	41.6446	35.1452
PIT2G_1432	33.5551	35.0066	33.945	34.8859	37.5081	37.1274	37.4803	34.7756	35.4425	36.9396	36.6192	36.0302	34.8261	35.4193	33.3349	41.4033	33.6745	36.3736	33.329	34.0676	33.5324	32.9063	37.8274	33.6997
PIT2G_1433	33.5058	35.7768	33.8774	34.4837	38.3682	37.9706	37.7986	37.0006	34.814	36.1783	37.7826	38.2906	36.1467	36.1802	33.844	42.0625	34.1848	36.09	33.5826	34.1475	34.2799	33.347	39.891	33.1955
PIT2G_1434	36.4099	43.9396	38.8676	38.3774	44.7036	42.8183	40.2574	41.5611	39.7693	45.4024	41.6398	47.7157	39.0072	36.0329	34.5994	42.9717	36.2928	38.2647	35.8768	43.9403	36.9309	33.7253	39.1691	34.5167
PIT2G_1435	33.4364	37.8253	35.3274	36.9221	38.7387	38.4512	38.3919	35.1509	35.3881	36.5323	38.1806	38.8229	33.7609	36.2708	33.4506	40.8172	34.0579	37.4919	33.4333	33.589	33.4358	32.5745	39.0252	33.8786
PIT2G_1436	32.9787	36.6558	34.2888	35.6755	37.1868	36.4709	36.3972	33.7248	34.9245	36.2752	37.7578	37.6482	33.1251	34.9901	33.4189	41.2841	34.0358	36.8485	33.7747	34.451	33.9618	32.6167	39.19	33.5588
PIT2G_1437	37.705	42.4625	35.3877	39.9479	46.2826	49.0735	44.1614	47.0231	41.9262	50.4867	44.1047	45.7463	37.3136	36.156	34.51	46.5384	34.8896	37.0362	33.8465	40.2455	35.562	34.1622	38.2688	34.7785
PIT2G_1438	35.0912	37.9059	36.8392	36.2316	38.7511	37.2971	39.2313	37.0559	37.9766	36.2303	37.4393	39.2155	40.4455	36.8896	33.7132	45.4047	34.9598	37.3724	33.4897	37.2717	35.3411	32.9654	37.6961	34.9351
PIT2G_1439	34.3176	36.3242	34.6679	36.0239	38.6162	40.0351	38.4358	35.0738	35.8111	37.3382	37.784	38.7991	39.7115	36.3329	33.1213	44.3408	34.8139	36.4573	33.5624	36.605	34.4023	32.6885	38.1922	34.1402
PIT2G_144	34.9471	36.7747	34.9294	35.4451	39.6649	40.5092	46.4707	36.4308	37.3781	38.8149	37.7315	38.8932	34.1775	36.1568	33.8602	40.9759	34.7146	38.0634	33.7356	33.9406	35.8923	33.0058	39.0319	33.6849
PIT2G_1440	36.8043	41.699	37.3723	38.7532	43.2041	43.501	43.9339	38.5344	37.9274	39.004	38.4572	41.0504	37.3681	37.0729	33.8201	42.7415	34.2974	39.0233	35.2407	36.6996	35.6702	33.1564	40.0645	34.4828
PIT2G_1441	33.7962	37.2066	34.733	36.3435	38.7222	37.8018	37.8884	34.811	34.4933	36.3365	37.9765	38.7601	33.8171	34.2804	32.8683	39.9323	33.5922	36.5538	33.8049	34.4382	34.3676	32.7642	38.3152	32.9465
PIT2G_1442	33.5131	36.2782	34.6692	35.758	39.2923	39.6769	38.4257	36.9101	37.0701	41.3824	37.9368	38.8885	33.3665	35.8764	34.5924	41.6524	34.643	36.0935	35.0061	34.8932	35.0036	33.2404	37.5532	34.3173
PIT2G_1443	33.4728	35.7788	33.2103	36.1302	36.4739	37.3329	41.0396	34.6047	34.2856	35.6538	36.7552	36.3552	34.7261	34.9417	33.0269	39.8782	33.6492	35.8754	33.2142	33.5689	32.9021	32.0523	37.4307	33.43
PIT2G_1444	34.4325	36.8386	35.6643	35.7261	38.0679	38.4066	38.1654	35.1574	37.1342	37.247	37.9398	39.077	36.3072	38.5965	34.7669	40.2311	35.8643	37.4458	35.4915	36.2875	37.1534	34.4653	39.8452	36.6017
PIT2G_1445	33.0744	36.2536	35.4416	37.1855	38.4502	39.7962	38.1007	34.5862	35.3328	35.818	36.3917	37.522	33.1943	34.928	33.5864	41.2648	33.353	36.102	32.8457	35.1827	34.3771	32.7058	37.6151	33.7658
PIT2G_1446	33.4826	37.6655	35.0321	35.9417	37.8419	38.0745	38.2288	37.5257	36.2264	37.3897	37.3717	38.8806	34.2286	36.4972	34.8778	41.2005	34.3283	35.0281	34.9086	34.4247	35.988	32.7933	40.5261	34.9083
PIT2G_1447	36.5865	43.2051	35.8593	42.9804	40.5226	43.2476	41.5302	36.184	37.7463	38.9877	38.2327	40.5426	49.2343	45.1078	35.6549	47.789	37.3668	38.5019	35.8012	38.2547	38.256	37.8578	41.3716	37.5332
PIT2G_1448	33.6522	39.6725	35.7358	35.5732	39.1892	38.4181	40.1335	35.6294	35.7477	37.7025	37.4454	38.966	35.9066	35.7541	33.3926	42.9609	35.3295	37.1012	34.3729	35.708	35.1339	33.2354	38.4326	33.4
PIT2G_1449	45.8507	157.817	69.89	42.946	82.286	84.6142	71.0866	70.232	107.245	81.6346	59.1056	222.773	53.411	49.2983	71.4813	53.1029	52.2743	48.4594	83.0529	55.9288	83.4409	49.5812	42.081	64.5126
PIT2G_145	34.5798	35.1887	33.9204	35.9908	37.025	37.6255	44.1574	33.9625	34.3401	35.9369	36.9871	35.8264	36.0775	35.3171	33.2862	42.0528	33.9363	35.8838	32.9495	35.1688	33.8566	32.9678	45.2865	33.1665
PIT2G_1450	42.5985	50.8979	40.29	41.9569	49.2631	52.4117	46.195	54.1113	51.2494	51.5018	44.7935	55.771	42.562	40.8108	35.6118	43.813	38.9674	39.8115	40.1108	85.9966	44.384	36.0542	40.6119	40.6963
PIT2G_1451	52.9817	80.8644	46.547	45.2044	78.0595	94.534	65.7507	89.4053	64.0335	74.6345	61.566	93.446	45.087	41.8544	40.0829	44.757	44.2356	41.6546	51.6432	108.083	52.9757	40.467	43.5929	46.8126
PIT2G_1452	40.6395	48.0271	38.3454	39.2801	54.2319	57.1419	50.7353	51.8307	54.5099	60.8367	48.7183	56.802	40.6412	36.1727	34.4899	41.7029	35.8245	35.871	36.3689	59.0969	37.9426	34.4756	39.0624	35.1885
PIT2G_1453	33.5337	35.1112	34.0017	36.0773	36.5924	36.7525	37.637	34.7772	34.6059	35.6248	36.4836	37.8613	34.3887	36.9087	33.1287	40.5312	33.3389	37.2457	33.3076	34.1785	34.2115	32.7886	40.1732	33.098
PIT2G_1454	45.94	52.3579	39.1599	44.8212	65.9292	68.1703	53.9767	51.1762	54.1402	62.985	53.4587	57.6261	37.8837	38.6933	36.3981	43.2277	37.5596	37.0647	36.4098	38.8631	38.0401	35.7824	39.1294	35.4454
PIT2G_1455	33.4434	36.5097	35.2213	36.6326	38.8297	36.4458	39.4953	35.1559	34.8227	36.9379	37.6134	37.1103	33.5576	36.0331	33.0324	40.992	34.5745	39.2385	33.9256	34.7834	34.2546	32.5926	38.5495	33.8617
PIT2G_1456	34.17	36.3092	35.8755	37.2868	38.6578	39.7552	39.1027	34.8213	35.9091	36.0646	37.5934	36.553	35.078	35.9878	33.6114	40.0458	34.2448	36.5164	34.1263	36.0601	34.8251	33.0567	38.1657	34.2951
PIT2G_1457	37.4058	40.4277	36.287	36.5055	41.2092	42.0352	42.4276	37.1279	38.4791	40.9575	40.6589	42.0699	35.9095	36.699	33.6335	42.4846	35.2255	38.232	34.7736	38.6046	36.5245	33.8132	39.5259	34.2929
PIT2G_1458	36.8706	37.8009	34.7311	35.7638	41.0535	40.5617	40.3657	36.4745	36.7442	38.2929	38.772	38.2873	33.6965	35.476	33.4433	41.0434	35.5088	39.2776	34.3239	33.4387	36.6666	34.4173	39.8104	34.0332
PIT2G_1459	34.3835	37.1842	35.4583	37.3379	39.2048	39.0738	38.7887	34.9353	37.1485	36.8655	37.6259	38.5286	33.1899	36.5635	35.2043	41.4068	35.2155	38.5516	34.0499	33.847	33.8093	33.2854	38.9633	33.4282
PIT2G_146	37.6984	38.9239	35.8378	40.8905	41.1646	43.0172	43.3252	37.554	38.7551	40.0515	40.2154	43.0185	63.5738	38.0203	35.323	44.0121	36.5617	35.7631	35.2339	35.8844	39.9098	34.0978	43.1292	34.5887
PIT2G_1461	33.478	36.4152	34.2702	36.2685	38.3951	39.3945	37.143	33.6766	33.5129	35.8012	36.6687	39.494	46.8543	41.6044	34.1801	46.2867	34.7529	36.1693	33.2364	41.1478	36.1571	32.5893	39.4301	36.2987
PIT2G_1462	33.5637	37.8293	36.809	38.0395	37.8371	37.3157	38.6528	34.8175	35.742	37.1361	36.01	38.9745	36.1917	36.6059	34.415	42.4479	36.5229	38.8061	34.1566	36.0632	34.743	33.9517	39.1621	35.1111
PIT2G_1463	36.1136	38.5974	36.0001	40.0676	39.3421	41.5866	41.2672	35.635	37.7682	39.1279	38.4765	40.2619	36.6148	36.9191	34.4521	42.5168	36.131	39.9904	35.8021	35.7954	35.4981	34.4566	43.483	34.16
PIT2G_1464	33.0571	36.2292	34.0943	35.9147	37.1126	36.9893	38.1774	33.7851	35.093	35.177	35.3236	37.2474	33.041	35.3648	33.1608	42.0999	33.9104	38.4904	32.2958	33.4939	33.5955	32.3118	37.3492	32.772
PIT2G_1465	33.7209	37.2581	35.9982	35.7986	37.5443	37.8688	38.2412	34.8304	35.2867	35.9885	37.2168	38.2831	33.5056	35.9946	33.4491	41.1821	34.123	37.3624	34.5506	34.4849	35.5548	32.7529	39.0534	33.9766
PIT2G_1466	79.1271	54.4298	97.0465	140.542	72.4665	94.3158	62.8444	45.7157	40.5135	44.0664	41.8523	76.4216	39.2086	44.5805	33.8248	41.6371	34.9101	35.6199	33.1358	38.7685	37.8872	32.6526	43.3877	37.8087
PIT2G_1467	32.8619	36.2029	33.8782	35.6176	36.6108	36.7777	43.1724	33.1939	34.602	36.4361	36.3293	35.4976	32.6842	35.745	33.0443	39.8153	32.7874	35.8734	33.3526	33.6524	33.2561	33.7692	37.7064	34.4611
PIT2G_1468	39.7529	60.2596	45.6028	62.3994	60.202	69.2281	56.3484	63.2781	52.7878	56.5543	46.7653	75.1023	46.6627	41.9864	52.1275	48.0104	44.0279	43.5198	53.8381	43.4295	52.1784	41.23	40.8635	44.9634
PIT2G_1469	36.594	37.7704	35.5853	42.044	42.5652	43.12	42.3014	38.5282	39.2288	41.5363	41.3098	40.6962	35.5822	35.5367	33.9943	40.64	34.3635	36.8408	34.0283	34.3501	35.7966	33.7415	38.4099	33.8414
PIT2G_147	46.0762	47.4165	43.0891	43.7	51.1948	50.6394	46.0666	47.689	49.2918	48.8758	45.775	51.101	58.7731	41.2305	33.5309	48.3783	35.7083	42.5186	35.6307	41.2537	37.0388	33.202	40.5423	35.3323
PIT2G_1470	35.5289	46.3831	37.4074	47.6661	37.9498	39.6629	42.7523	36.377	34.877	36.928	38.209	42.4275	35.2594	36.9898	34.6709	40.7032	33.053	38.2747	33.8561	35.316	34.667	37.4128	37.6483	34.159
PIT2G_1471	44.0087	60.0724	38.232	203.335	41.4902	52.9026	384.894	98.9184	40.1935	49.6357	40.6867	86.9814	1826.87	1800.78	119.961	445.125	127.538	76.5757	81.9392	843.13	873.127	60.2943	1811.58	970.851
PIT2G_1472	33.2465	36.4775	34.7304	35.4473	37.2422	36.2441	37.02	34.1565	34.4398	35.1266	36.41	38.4474	32.8158	35.4027	33.0923	40.4066	33.4159	35.5162	33.147	33.5741	33.6086	32.5639	36.4117	33.1508
PIT2G_1473	32.7291	34.8688	33.6851	35.3479	36.913	35.7937	37.6099	33.0667	34.2047	35.5952	35.8606	36.8354	32.9336	35.0805	32.7831	39.5956	33.5983	35.4793	32.9922	33.5195	33.3452	32.492	38.2495	32.9811
PIT2G_1474	34.72	36.8216	34.9656	37.0894	38.2372	38.3134	38.3036	36.8309	34.6944	37.1607	36.4736	37.6468	38.7235	39.9377	33.7619	42.0129	35.0813	37.1685	34.0349	39.7682	36.0052	33.1546	38.8987	34.3207
PIT2G_1475	32.8592	37.0151	34.527	36.0951	38.8576	36.9699	37.6485	36.4982	34.4773	35.1501	35.1436	34.8802	35.3532	36.1858	33.9346	40.2007	34.4973	37.7453	33.8095	34.9903	35.1191	32.9365	39.4851	34.8482
PIT2G_1476	33.1413	36.2395	34.4426	36.629	36.8991	36.3517	37.968	34.0388	34.3267	35.3473	36.508	39.1776	33.4337	35.8958	33.4655	40.3247	33.253	35.4885	33.4496	33.8974	34.0161	32.2527	41.6665	33.5917
PIT2G_1477	66.1942	57.931	48.9723	188.022	50.7374	72.4155	426.959	250.758	67.5566	45.0711	57.2321	241.124	4373.28	7783.03	378.181	1473.39	982.518	282.086	200.444	3220.16	2219.36	231.901	2106.29	1454.1
PIT2G_1478	33.4716	36.2838	34.2344	40.9023	44.9962	46.4297	39.3093	91.2909	36.5551	38.3714	36.2808	40.5621	108.853	91.5069	37.1391	58.4496	42.9457	36.8077	38.9243	77.1043	79.3105	33.4074	104.308	38.457
PIT2G_1479	36.2481	35.6546	36.4347	36.9389	40.4291	38.8288	40.2348	35.9643	36.3673	38.5733	39.6618	38.1135	42.469	37.4871	34.5483	45.1526	35.2413	40.6097	34.8027	35.9866	35.1946	33.3485	41.1756	34.4442
PIT2G_148	33.392	34.7345	34.1818	35.7096	36.5293	37.541	38.1943	33.9736	34.8693	36.8931	36.5367	36.3975	32.9149	35.3131	32.9998	40.5208	33.4575	35.677	32.9658	33.5518	33.7966	32.1875	37.5004	33.5103
PIT2G_1480	34.2096	36.9319	34.7546	36.9615	38.19	36.7206	37.7085	37.6599	35.2604	36.1716	36.7746	38.1696	40.673	38.5296	34.2006	42.1114	34.2492	37.0691	33.7087	35.1863	36.4007	32.5941	41.0535	34.5336
PIT2G_1481	34.9019	39.2167	35.7576	36.9849	39.1201	36.9097	39.0585	36.621	35.8811	36.7851	38.3639	39.4963	37.5195	36.2082	34.1069	40.8756	34.3814	38.0396	34.7869	35.2598	35.1681	33.4937	41.5495	34.3962
PIT2G_1482	44.5962	47.5348	47.0103	83.53	58.4318	61.5628	66.4961	52.6993	52.7454	62.6628	49.8337	135.018	74.7645	86.3068	38.4729	59.7198	51.9297	40.9407	42.473	49.0831	58.5864	39.2129	56.7725	50.6673
PIT2G_1483	62.9774	52.6549	48.2146	96.7325	54.037	96.7231	219.518	102.676	45.9174	41.3877	55.0148	159.055	8211.33	2265.98	145.801	510.508	338.18	342.662	291.344	1401.73	913.322	89.1983	6095.39	1502.56
PIT2G_1484	34.3184	38.806	39.4826	166.645	37.0604	39.5742	58.7365	47.1444	42.4388	42.3393	39.0921	119.559	56.7813	686.401	34.5027	41.5993	50.6611	36.5449	33.1025	35.4692	37.0448	32.7808	38.5638	36.9491
PIT2G_1485	33.4458	38.2717	35.6494	38.8496	37.5236	36.9706	39.0362	35.8723	35.4094	35.8261	35.8369	66.0221	32.7138	74.6038	33.7618	40.1856	35.9195	36.8532	33.5327	34.53	34.2962	32.5263	37.3427	34.8904
PIT2G_1486	35.8338	43.2913	42.826	85.1339	41.3073	38.5574	58.7327	47.302	40.1218	38.5247	37.8743	111.455	37.9045	45.2242	34.033	42.619	38.5645	40.1235	36.8269	38.0383	39.2215	33.5728	43.8787	37.3467
PIT2G_1487	50.695	45.0597	121.254	3053.78	62.3414	92.8472	1164.37	604.345	625.273	204.442	49.4044	1559.46	35.832	50.5126	33.6811	43.765	40.0978	35.9173	33.0004	34.1692	36.6014	32.4487	39.7474	35.2564
PIT2G_1488	32.8821	34.3691	33.6851	35.0094	36.1673	36.5534	37.5864	33.5157	34.8706	35.0401	36.2246	36.6237	33.3132	35.5504	33.4349	40.8996	34.7146	36.0114	33.9181	34.5591	34.2428	33.0103	38.4809	33.7763
PIT2G_1489	33.7439	36.0121	34.5242	36.0789	36.4347	37.7323	37.7207	34.8001	35.0522	36.034	35.9802	36.7367	35.0529	36.3683	33.4585	42.3598	35.2907	38.2779	33.3766	35.0288	34.2173	32.6214	38.0001	33.9427
PIT2G_149	34.4892	38.3903	36.094	35.0836	38.3085	37.8546	39.1842	35.8558	35.6059	36.3549	38.1845	40.3104	38.7704	38.2563	34.2121	42.2064	35.2752	40.2081	36.2976	38.3474	38.2653	34.2843	41.0687	36.4747
PIT2G_1490	34.4216	38.3338	35.4547	74.4128	39.1877	38.5705	46.8523	45.8271	37.8058	39.1209	36.8605	49.0004	54.4698	53.3572	33.8537	45.0646	38.0434	37.3994	33.8729	38.9434	44.9428	32.8266	43.1576	46.0842
PIT2G_1491	32.8595	36.1355	34.9115	36.0189	37.0073	36.5181	36.5376	33.6292	34.6814	37.9668	35.9847	36.3934	33.02	34.801	33.3973	40.8521	33.5522	35.5758	33.065	34.2026	34.2892	32.0615	37.8839	33.371
PIT2G_1492	40.4858	54.5739	41.7208	47.2867	44.0363	44.3044	41.8258	41.5615	45.0265	46.8112	40.7106	56.2149	33.6102	36.7822	34.5833	41.6362	35.2044	36.4641	34.5793	35.4065	36.1783	34.2704	38.2473	34.7672
PIT2G_1493	63.3425	168.598	96.0511	76.8404	104.405	109.126	107.446	79.9528	155.275	114.564	91.6175	231.997	82.484	134.376	130.419	92.0669	162.925	69.1341	133.438	153.669	195.706	81.7008	53.3565	191.976
PIT2G_1494	67.6594	252.887	132.529	165.181	127.139	133.559	134.749	91.2639	144.249	130.054	94.7013	352.126	132.797	188.789	243.167	113.877	282.553	111.387	282.16	289.461	378.1	135.94	65.999	313.901
PIT2G_1495	37.8936	42.7797	37.5908	43.0084	43.1803	43.5832	44.6559	40.7017	46.3524	47.4953	41.4777	45.3741	39.7799	43.0593	35.1228	45.4688	44.7813	39.3789	34.3639	48.0393	46.725	32.9893	41.682	41.0369
PIT2G_1496	44.262	63.2984	47.5106	48.2114	58.9981	61.7893	67.9464	49.9953	66.079	52.3096	50.6763	73.686	40.5432	46.7843	38.4717	46.1112	50.3293	43.2568	39.7673	51.9816	56.6212	36.7545	43.1371	49.5554
PIT2G_1497	32.8663	35.9298	34.5096	36.0662	37.3366	37.1682	37.4412	33.7015	35.3618	35.7273	36.4552	36.9101	33.1582	35.4893	33.667	39.6481	34.3106	36.5649	33.6181	33.5648	34.0707	32.5577	37.5882	33.8591
PIT2G_1498	32.7972	35.3092	34.9224	35.9076	36.4991	35.6185	38.2912	33.325	34.2776	35.4312	35.4015	36.5492	33.9062	35.1211	33.1866	42.0548	33.9855	36.6676	33.4796	33.6869	34.1307	32.5802	37.2272	33.3822
PIT2G_1499	34.1708	38.1968	36.1478	39.7229	37.6286	38.9644	40.3665	36.6832	36.6491	38.645	37.6904	39.7983	34.9307	39.11	33.9169	41.7614	35.2544	36.7973	34.4942	35.6749	37.4714	33.7199	38.8786	34.8034
PIT2G_15	33.8695	34.2857	33.4314	34.9814	36.5869	37.1181	37.2108	33.5028	34.6877	35.5726	36.2168	35.6474	32.7101	36.015	33.2807	40.4278	33.1247	35.8212	32.6897	33.4009	33.7628	32.7148	38.1349	33.1548
PIT2G_150	33.463	35.2093	33.8383	35.7524	38.3486	38.4311	43.3936	33.7717	34.2786	35.4419	36.089	36.6201	32.6559	34.2911	32.9556	40.0356	34.4963	36.8328	33.1902	33.3246	34.7688	32.8659	38.4195	33.242
PIT2G_1500	38.1358	41.3117	36.6779	55.7679	39.5674	38.2109	40.4784	35.5112	38.3782	40.0251	37.516	41.2149	34.9895	36.0979	32.9633	42.1957	35.5322	37.7177	33.3764	34.5598	34.4368	33.715	42.3738	34.0689
PIT2G_1501	32.4917	35.9315	33.9981	35.1646	37.3196	36.2691	37.0684	33.3686	34.126	35.0401	35.1684	35.8167	32.6543	34.8503	33.2355	40.6401	33.218	36.3806	34.0553	33.6215	34.1034	32.627	36.6266	32.9358
PIT2G_1502	43.3413	45.677	38.8035	42.6355	45.0211	49.8706	49.0998	40.7526	42.3839	43.1154	45.0768	44.6097	38.7889	37.7638	33.2783	41.9162	35.6257	40.6763	37.0264	38.1046	36.7317	35.5126	40.3554	37.0168
PIT2G_1503	33.1591	36.3043	34.604	35.6725	36.8607	36.4422	37.1952	33.9655	34.0132	35.1828	36.49	36.102	34.8091	36.4646	33.5068	41.2262	34.0663	35.8682	34.5483	34.8089	35.2011	33.8499	40.7414	34.5171
PIT2G_1504	33.5486	35.4443	34.7325	36.2268	38.4924	36.1611	36.766	33.3633	33.3139	36.1121	36.1524	37.0038	33.028	35.5345	33.5944	39.8243	33.6152	35.1621	33.1071	33.8011	33.3946	32.4831	36.9906	33.0627
PIT2G_1505	1748.48	10892.9	3503.88	1996.7	11250.1	13415.6	4928.14	13435.1	5748.65	6908.04	3094.5	18844.8	3303.86	3215.61	7089	1595.41	3076.55	2353.41	10949.8	3400.4	8748.71	2412.35	1025.77	4923.96
PIT2G_1506	34.762	37.2517	34.0309	36.0872	39.2909	37.8805	38.5646	35.0568	37.3826	36.6714	38.4969	39.2055	34.1821	36.2855	34.5745	41.4163	34.4532	36.0734	33.7572	34.7406	34.7434	32.8246	38.537	34.3235
PIT2G_1508	35.36	40.8485	35.5257	54.1933	39.0712	38.3538	41.3609	39.9497	39.918	40.958	38.5785	48.5038	35.6806	49.1708	33.8708	39.899	35.1455	35.8539	34.3118	36.4265	35.7735	33.1179	37.0054	35.7125
PIT2G_1509	34.4402	35.6553	34.4589	37.0064	37.5971	38.3677	57.6331	43.1493	34.5037	35.1777	36.0644	41.2857	36.4894	37.1822	33.8526	41.8598	33.8785	35.6732	33.0084	34.1488	36.2109	32.7564	38.7152	34.5918
PIT2G_151	36.0392	36.4103	34.9983	36.5939	38.4157	36.2827	39.409	35.0368	34.8073	36.6238	38.2945	39.0546	38.1207	37.2908	33.6037	43.1399	34.8317	39.181	33.9473	33.4026	34.239	32.9081	40.3307	33.8484
PIT2G_1510	35.3626	38.7628	35.4196	40.6396	38.8159	39.4687	39.5248	36.8289	37.6847	40.3461	40.1227	38.8205	45.695	41.0009	34.1895	41.4808	36.8376	36.2768	34.436	40.0977	40.2177	34.2775	40.4505	38.3416
PIT2G_1511	35.8163	41.6209	37.6593	41.6679	39.1374	39.1913	40.6566	36.8391	37.2948	38.91	38.2673	42.7293	40.1495	43.3419	34.7784	42.3928	36.5464	43.8566	37.8577	38.6593	43.6413	36.1119	44.8662	36.9801
PIT2G_1512	36.2823	41.8383	40.9497	213.635	40.6729	43.5877	93.7954	177.49	64.7088	53.7873	37.6143	131.506	130.409	89.6184	36.7254	50.9309	45.0481	39.4339	37.3135	65.8779	69.372	35.2442	53.072	50.7256
PIT2G_1513	37.5136	42.9917	37.0952	49.4687	44.5143	44.5717	44.7841	42.4257	41.4781	42.9475	40.9038	48.6329	52.1419	53.1907	36.7544	42.5427	37.528	37.8322	38.4279	37.7903	40.1989	35.8026	40.5271	39.211
PIT2G_1514	33.5016	38.0368	34.5067	37.2512	37.2048	38.7876	38.5521	34.5843	35.5172	36.414	36.2413	38.2514	32.5254	36.0554	33.966	39.3986	33.1863	36.0445	32.5995	33.9973	34.7125	33.0207	38.296	33.3038
PIT2G_1515	36.9633	38.0744	39.2653	43.4111	40.4321	43.1462	40.5784	36.5076	36.0744	37.082	37.1457	38.3469	33.9777	35.2707	34.1473	41.7257	35.4449	35.8892	33.6141	35.4201	35.2144	32.5294	38.2873	33.8725
PIT2G_1516	34.4879	35.9582	34.6125	38.393	37.4505	39.1077	37.8439	34.794	36.5112	36.163	38.0029	38.552	35.0768	36.447	33.637	41.7239	34.2058	37.1398	33.9062	35.0937	34.5304	32.9715	39.5728	33.8141
PIT2G_1517	35.2168	40.3645	35.4156	38.6086	40.0341	39.6562	38.9861	36.1538	36.8294	38.999	38.3044	40.7316	48.7195	41.2744	33.7668	48.1345	36.0654	40.0711	36.2839	36.5833	36.2347	35.1566	38.6015	35.7857
PIT2G_1518	35.3784	37.5884	35.118	36.7064	39.8716	40.6509	39.948	37.7916	38.6928	40.3369	38.5372	38.0499	37.6118	35.7471	33.8255	42.9885	34.318	36.9899	34.3564	35.273	34.4451	33.8494	38.7401	33.2297
PIT2G_1519	78110.8	18152.7	39775.9	51936.7	34892.3	81267.5	47796.7	26515.8	10625.9	32204.9	6043.99	67076.2	20593.6	68284.3	26007.5	8792.21	8405.46	4101.64	4727.97	57170.6	21225.3	19175.2	63601.8	22034.5
PIT2G_152	32.4428	35.1819	33.8341	34.519	36.7907	37.6079	38.6294	33.6785	34.5732	35.2672	38.0582	35.0912	32.647	35.187	33.6567	41.5029	33.3761	36.3607	32.8017	33.8178	34.0432	32.4819	38.28	33.1935
PIT2G_1520	83049.5	28387.4	43501.3	60222.1	35173.6	94575.8	61443.3	29624.6	16897.1	50599.9	11598.5	58581.6	21014.6	67517.6	54770.6	7883.01	19241.8	4685.28	7351.57	65324.2	26431.5	41293.2	56031.8	27497
PIT2G_1521	40.7709	52.4843	164.407	41.748	88.1704	210.246	60.502	285.172	86.9445	45.5503	40.0963	112.623	40.1198	44.8025	33.5878	43.8051	36.0122	39.0453	36.0059	74.6809	53.6996	35.2151	40.8448	35.9827
PIT2G_1522	34.5177	36.6883	35.1674	36.588	38.0985	38.22	38.2618	34.5734	35.8558	36.7816	38.0755	38.1307	33.3664	35.4455	34.0518	41.8039	34.4286	36.1944	34.4271	33.7296	33.8094	32.7099	39.1269	34.4964
PIT2G_1523	34.0148	38.6378	35.0033	85.7531	37.662	37.8653	42.3344	36.5475	36.0985	42.7896	42.2738	54.4074	32.5281	34.9775	33.0215	40.8501	34.2373	35.4621	32.9888	33.9789	33.75	32.4798	37.7569	33.3729
PIT2G_1524	34.286	36.0597	34.2737	35.1261	38.112	36.2008	37.2998	34.5071	35.7666	36.1005	36.4996	38.7226	33.0839	35.1691	33.4443	39.8407	34.034	35.7321	33.0185	34.0984	34.3761	32.3149	38.4338	33.046
PIT2G_1525	37.453	39.6827	49.3987	641.945	44.3918	49.7276	269.439	170.517	159.183	68.3538	41.304	372.043	33.251	36.1471	33.8214	40.6889	34.8056	36.6523	33.5491	33.8279	34.9375	32.6296	38.2423	34.0944
PIT2G_1526	34.0986	35.6264	33.4122	36.1043	38.4517	38.6211	38.6719	34.5261	34.9722	36.2359	37.5225	38.6424	32.8569	35.2648	33.2314	40.2822	33.8103	35.0554	34.145	34.7729	34.3656	32.889	38.5898	33.1465
PIT2G_1527	33.6012	36.0135	33.8182	36.201	37.1009	35.5875	37.6682	34.0511	34.0903	35.1525	37.2043	37.5315	32.411	35.8928	33.357	40.3013	33.8646	36.4123	32.7265	34.3398	33.7924	33.1307	38.5153	32.7927
PIT2G_1528	34.051	35.5771	34.3167	36.374	38.1921	40.0895	38.6259	34.2561	35.0499	35.5768	37.5548	37.5108	34.1238	35.6595	33.3226	39.5872	33.5441	35.9119	33.4891	34.2995	34.5198	32.7367	37.8141	33.7542
PIT2G_1529	33.7943	37.5191	35.0375	35.9832	37.2265	36.8822	38.4168	34.1221	34.8119	34.8892	36.2513	37.6714	41.9963	40.0644	33.362	42.1905	35.8994	38.8185	34.2338	36.8588	36.8915	33.0389	41.871	35.7593
PIT2G_153	39.5135	36.8639	37.318	36.2925	38.911	38.2112	41.9362	63.6076	35.2888	39.582	36.9876	40.8105	74.3391	51.1614	33.7019	44.3907	36.1057	36.6471	34.0424	68.3045	39.5009	32.6288	39.3577	38.9017
PIT2G_1530	47370	65848.6	53491.4	29277.5	78631.9	60287	97120.7	45707.7	103371	78146.2	84974.8	94288.4	87656.7	74045.9	61700.6	92163.4	115402	14210.2	56043.9	110635	73813.1	29689.8	17214.6	109771
PIT2G_1531	34.5587	37.9852	35.3338	36.7074	40.7978	39.7719	40.4398	34.7707	36.771	37.6626	38.4971	40.1465	47.3111	36.9824	33.7676	47.5461	35.4284	35.7827	34.1645	34.3304	35.0146	32.713	36.618	34.3835
PIT2G_1532	151.299	161.51	107.456	79.488	246.915	233.445	282.392	156.12	364.359	306.999	275.107	209.347	59.8747	70.4112	46.4916	56.6323	108.572	39.1106	37.7372	90.9098	100.285	35.5863	43.7894	81.5155
PIT2G_1533	35.6709	38.9095	36.4751	68.8391	39.7915	41.4015	43.9342	40.5027	37.3232	38.596	39.4226	51.7798	67.105	87.5405	36.2611	116.417	42.7364	38.7361	36.1913	37.018	55.5469	34.1607	77.7726	35.3477
PIT2G_1534	32.7915	35.56	34.2871	35.48	36.545	35.9409	36.1657	34.1407	34.3291	35.7185	36.4767	36.6425	38.9508	36.437	33.4824	39.7144	33.067	35.0934	33.0137	35.4401	34.1815	32.7155	39.3784	33.6807
PIT2G_1535	18061.1	45746.2	22512.1	33556.9	35271	34291	31559.6	25029.4	33538.2	32833	28248.2	39051.5	6865.67	19976.3	22158.3	6984	37799.6	7332.26	27074.7	29403.5	31711.8	20702.7	4548.39	29258.7
PIT2G_1536	24431.9	51385.1	26593.8	37441	42815	42798.5	42379.6	34395	44255.4	42344.4	40116.8	43982.5	18990	35675.7	28558.4	25006.8	62720.7	8943.5	26881.1	46979.8	38326.4	36411.7	7400.99	47680.1
PIT2G_1537	20418.3	44269	20668.3	31932.9	38801	36238.5	34698.8	27151.2	36847.8	35416.8	31849.6	43490.2	7740.57	19673.7	21068.8	7233.42	40014.9	7049.46	29153.2	31484.6	33428.5	19942.4	4510.22	30132.2
PIT2G_1538	46936.9	13326.6	39418.1	54514.4	25035.7	58430.9	30983.5	12171.5	10439	6990.03	5195.79	44087.3	5309.46	13994.7	6949.49	1645.15	2068.65	692.428	1021.77	15863.3	6679.41	6656.14	12159.8	4478.61
PIT2G_1539	46906.9	12195.4	43835.6	57259.3	24598.9	60567.4	30129.1	11573.7	8753.24	6512.37	4704.75	41872.9	5416.71	12797.8	5539.65	1856.17	1663.76	661.215	909.018	14012.2	5761.02	4003.7	11380.5	3728.96
PIT2G_154	33.5185	35.5099	34.6451	36.9107	37.1366	38.0325	37.1581	34.3234	35.0989	35.7711	36.0656	36.3546	33.3274	34.8389	33.5285	41.0702	33.6756	35.7651	32.639	36.6373	33.5982	32.4252	38.2991	33.3498
PIT2G_1540	52524.9	12665.4	44654	59369.2	26408.7	64054.5	33580.6	12713.8	9133.82	6599.36	4924.62	44195.2	5460.65	13033.9	5300.31	1806.8	1642.14	641.906	1007.25	15452	6193.85	3842.76	11482.5	3944.78
PIT2G_1541	495.695	1270.8	575.76	999.175	922.004	1281.81	882.269	599.81	817.877	876.62	591.21	1479.67	143.418	164.337	164.209	119.897	215.834	72.0374	182.864	206.765	290.828	134.889	66.7562	246.744
PIT2G_1542	200.4	160.33	438.469	572.667	194.829	470.856	221.941	94.994	130.965	48.9878	81.0151	277.867	61.9737	72.0847	47.6669	64.0324	36.3167	35.9907	34.0469	45.7459	40.8259	37.4604	50.505	44.2647
PIT2G_1543	36.5082	38.5478	35.5376	37.4199	39.3423	38.2269	38.8923	34.8184	36.709	37.319	38.7128	38.7258	33.6439	35.8917	33.1209	40.1193	34.4946	36.2323	33.1927	34.636	34.5921	32.8734	39.3174	33.3445
PIT2G_1544	34.1015	37.5668	35.7863	60.4923	40.4951	37.8465	43.799	36.4022	35.6239	43.4365	36.8916	43.7261	37.9748	38.6145	33.498	40.9393	34.9266	37.1871	35.2743	36.6335	37.2261	32.7957	38.1722	34.1272
PIT2G_1545	32070.6	50038.4	50666.7	10236.9	78224.6	89822.4	77003.5	32234.2	106939	65048.2	43637.5	110390	18140.5	23676.7	108479	1831.63	73381.7	92438.5	93765.4	8027.93	22879.6	115027	1808.78	111163
PIT2G_1546	32.8652	36.1017	33.912	35.2463	37.1566	36.6131	38.9315	33.9258	35.2669	36.2549	38.6575	36.4278	33.3157	35.5607	32.938	40.4056	33.8028	36.6534	33.0481	34.6333	34.2859	33.0955	40.1427	33.5249
PIT2G_1547	33.6654	42.4409	36.8499	37.5444	41.1015	42.0216	39.4827	37.4105	39.2127	40.6252	39.0157	46.1137	34.0202	36.0731	35.0955	42.3217	35.6595	36.6923	35.7623	35.102	37.0788	33.8843	38.2792	35.5362
PIT2G_1548	32.9361	35.1816	33.689	35.8606	36.0286	34.9059	35.7743	33.1931	34.3695	35.7369	37.4969	36.1728	32.9292	35.2757	32.823	40.6376	34.274	36.3447	33.0099	33.8999	34.3911	32.2082	38.5262	33.304
PIT2G_1549	135.101	504.402	110.927	686.672	110.392	168.047	215.127	64.2113	74.6249	155.481	87.6027	171.368	105.765	154.947	555.807	60.9242	117.189	61.6498	79.427	89.7468	130.055	555.262	58.3145	68.3292
PIT2G_155	34.1113	35.6756	34.5165	36.0712	37.1416	36.7082	40.1171	39.1981	35.9276	36.3691	36.9621	36.6961	36.5093	43.643	33.2316	41.5717	33.6297	35.8799	33.099	35.1721	34.6798	32.5553	37.1717	33.4794
PIT2G_1550	28319.4	36172.3	40653.6	13979.8	80792.5	71467.4	86109.4	71675.4	57568.8	53085.7	36102.7	101168	15812.3	17980.7	88288.8	945.476	51585.7	95209.2	87792.9	5567.22	19819.2	101927	1338	87273.6
PIT2G_1551	33.481	35.4853	33.7768	36.5414	37.0713	37.6799	37.5763	33.6043	34.8173	35.9021	37.0621	36.7995	33.1929	36.6551	32.9203	40.1332	33.3833	36.6695	33.1887	34.8099	34.5445	33.3101	38.9865	33.5239
PIT2G_1552	3725.41	12717	3237.54	25921.2	5048.73	5980.37	7022.39	2387.04	5200.57	7138.09	4855.55	8942.48	4329.6	2089.31	911.865	954.121	8408.68	303.15	832.647	8355	7576.44	949.926	416.947	2510.33
PIT2G_1553	67.2619	112.543	51.7432	143.753	63.0613	78.7499	100.902	52.051	61.7828	79.9376	63.8201	70.1916	44.454	53.0326	93.6987	43.4331	47.9487	39.8197	39.4144	45.0118	50.2183	81.2463	40.5995	40.9198
PIT2G_1554	521.367	1309.86	573.074	1165.06	1205.77	1660.5	1330.9	891.254	1359.37	766.579	531.883	1405.41	266.424	179.566	211.056	580.329	352.493	464.085	1098.91	274.176	341.006	612.983	67.0213	253.772
PIT2G_1555	748.21	8813.26	1321.79	13367.3	2787.5	4828.14	578.722	546.613	239.014	3893.1	1572.45	2224.53	401.493	518.887	322.466	135.753	321.212	88.1591	81.8106	359.947	777.995	4252.4	151.08	219.454
PIT2G_1556	36.4193	37.8496	36.916	89.3213	38.7545	41.8145	45.0084	44.4168	39.06	45.8623	40.2038	66.8253	45.4527	141.377	33.348	43.9034	37.7147	36.8017	35.8313	36.4504	37.8639	33.1588	40.8689	41.6791
PIT2G_1557	35.465	41.8193	42.1964	533.4	38.68	41.1166	78.5447	102.92	42.2547	52.8306	39.9005	237.941	292.658	330.474	42.3917	444.431	87.5854	53.3242	48.9696	47.5547	160.302	41.8382	284.8	38.062
PIT2G_1558	35.8322	38.1991	35.3309	38.9349	40.4092	40.7517	40.2575	35.8325	37.6034	40.3749	40.1732	39.0116	35.1598	35.5457	33.6915	42.5618	36.6769	36.5565	35.9776	36.5292	36.4829	34.6741	39.7129	34.4854
PIT2G_1559	37.7769	40.1476	36.1288	38.9327	44.124	44.9229	50.7592	38.3693	40.5653	43.3365	42.6313	38.8091	36.1646	35.4954	33.9001	41.4446	35.7596	36.6321	34.7131	35.471	34.9446	34.7944	38.7576	34.2266
PIT2G_156	34.9125	36.216	34.8418	36.8048	38.3562	38.7911	39.8808	40.7274	35.9086	37.1341	37.7527	38.114	37.7913	45.0744	34.2175	43.2001	34.2449	37.3517	33.447	34.1694	36.1434	32.4472	40.8219	33.2778
PIT2G_1560	51.6203	156.643	45.4317	83.6831	68.4969	70.9996	69.8115	78.8625	59.9457	60.2692	56.2435	66.6576	73.6751	44.2928	39.0233	45.3982	53.4488	52.4293	54.5504	49.9831	48.3513	48.3751	49.6852	45.0661
PIT2G_1561	19390	56602.3	24831.5	17728.6	70960.3	53136.1	37806.4	41394.3	41964.4	59994.8	35849.3	68452.5	26799.8	17786.2	63237.8	17043.2	52224.3	21648.6	69880.3	21938.6	57023.9	28729.3	4347.77	57791.8
PIT2G_1562	781.502	3431.11	1048.83	2409.97	1845.79	1835.91	1559.56	1238.21	1974.14	1206.61	994.232	3286.92	634.349	693.226	708.079	351.33	1037.96	146.674	452.216	1129.36	1324.55	571.237	140.609	929.846
PIT2G_1563	28666.4	61877.6	24065.7	39045.5	57878.4	48184.2	47495.6	40004.4	54249.8	54352.5	47023.6	53739.5	25147.3	37056.5	53111.4	25570.9	75052.7	12950.3	52692.5	50681	50024.5	43448.6	8130.87	66034
PIT2G_1564	34576.9	74492.1	38931.6	61084.5	63150	62171.6	64358.1	48115.5	63542.5	69022.5	61628.1	55273.3	46275.9	55424.8	65850.7	58914.6	99045.4	13735.9	50221.8	74159	61032.3	55498.8	10424.9	86408.5
PIT2G_1565	45513.1	53441.3	28980.9	78260.8	31844.7	57436.2	53241.3	25183.1	30735.4	49223.8	24493	35973.4	8816.78	28340.6	61729.3	4809.23	37261.2	8783.65	34299.9	30678.9	34322.1	35612.8	9695.57	35697.7
PIT2G_1566	48941	65185.5	21686.9	91019.1	32770.1	54383.3	61006.6	25913.6	34291.4	56780.5	29576.8	32800.5	8283.58	33474	73835	4161.53	44991.3	8355.38	32513.5	38072.9	35841.5	47468.2	9244.77	40979.2
PIT2G_1567	50066.7	62639.5	21109.4	86549.7	34587.2	52031.6	60330.6	28396.3	36353.1	55334	29857.9	33248.9	8219.81	32874.1	67481.2	3489.86	47080	8268.28	32591.6	38220.8	34428.8	45519.9	8965.03	39889.7
PIT2G_1568	6155.6	18285.7	6242.11	15488	10684.1	11320.7	9834.1	6031.67	8017.88	8104.92	6757.72	16537	5981.74	3174.03	3467.82	1515.6	7928.35	927.054	3382.13	6844.89	7801.19	4176.68	641.246	4445.15
PIT2G_1569	12696	28058.6	5099.16	19003.8	13943	16854.3	16963.4	8859.5	10721.6	12048.5	9731.42	18889.7	3144.12	6322.93	10219.5	1551.57	8420.6	977.219	3545.1	8380.59	9211.03	10877.2	1485.15	6300.76
PIT2G_157	33.7843	33.8345	33.4398	35.5446	36.2574	37.2912	37.3059	33.7722	34.6913	37.0778	36.904	35.9228	43.4343	39.1679	33.0794	42.5493	34.7667	36.1252	33.6225	35.2849	35.501	32.2765	42.3025	34.5469
PIT2G_1570	11941.5	29885.7	8520	31985.7	12124.8	16167.9	17684.8	7695.44	8924.81	11246.6	8135.53	17897.7	3881.72	6550.09	12984	1751.03	9530.69	1156.81	4181.1	9317.64	10322.8	13070	1554.16	6078.41
PIT2G_1571	5405.44	19310.1	8877.89	17972.8	10144.4	9573.03	8586.37	6168.4	9993.41	8609.2	8042.8	16682.8	6511.42	4719.37	2715.25	2867.26	12474	1128.65	3045.15	10272.2	10007.5	7842.15	1115.34	5710.92
PIT2G_1572	13892.6	32943.8	4881.04	43280.6	5807.08	12311.8	21463.7	6708.56	2618.43	10182.5	4687.17	10014.3	3262.75	7222.34	21126.1	948.281	1772.84	239.566	418.284	3572.51	4276.12	18812.2	1719.76	2497.98
PIT2G_1573	34.1517	36.6551	35.4645	37.9615	36.7877	37.5876	38.2707	34.4067	35.0898	36.187	36.9852	36.8918	33.3898	35.7076	33.8354	39.5554	34.3936	35.3498	33.4496	33.7131	34.2868	32.9977	37.7819	33.4731
PIT2G_1574	21564.4	61083.5	17469.8	13239.7	70506.8	49697.9	32037.5	56783.2	40653.9	54807.5	36326.7	70506.8	10498.5	18614.2	58082.9	8769.08	49415.2	22869.7	73821.3	21038.5	54391.4	37312.4	4264	63849.7
PIT2G_1575	204.761	1536.12	430.756	1746.21	756.898	1986.69	670.568	2364.85	708.54	594.787	295.698	2945.46	1111.66	1019.1	332.96	453.166	381.105	274.234	491.863	408.508	881.172	361.001	320.896	438.211
PIT2G_1576	35.3252	47.116	37.3735	51.9871	39.1083	39.9038	42.3729	35.2472	37.367	39.466	39.5746	43.2318	35.6091	38.0682	43.7573	42.5659	38.9056	36.1251	33.5683	38.0854	38.4001	40.3985	38.3633	35.1302
PIT2G_1577	32.5014	34.5118	33.7336	35.0503	36.2709	36.8225	36.3091	32.9455	33.593	34.8959	34.2378	36.0854	32.2228	35.5506	33.1377	39.4346	33.7237	35.7349	32.3319	33.6829	33.4475	32.2713	36.7034	33.4667
PIT2G_1578	40.7883	40.7058	36.238	45.5263	43.7608	46.5592	49.3923	57.3271	40.8159	43.314	41.78	45.6728	45.5276	43.5481	34.3623	44.4949	36.502	38.6637	35.6557	41.6052	37.4245	35.193	42.2605	38.6725
PIT2G_1579	31605.4	69351.2	27524	49185.1	56753.7	49846.7	63267.7	34133.9	63346.4	55374.1	52714	59074.8	22493.8	51079.1	48627.6	30066.8	86452.8	10478.4	43403.9	67075.5	56113.8	45407.7	11220.8	74029.3
PIT2G_158	33.8612	36.2294	34.5649	35.5526	39.1936	36.6833	37.7228	34.0663	35.4182	36.9745	37.1179	37.213	33.6981	37.0225	35.5151	40.0854	34.1556	36.5028	34.4597	34.4968	34.4772	32.7052	39.7671	33.6651
PIT2G_1580	47.446	41.0325	38.4713	41.7709	44.2149	45.8042	43.5851	36.379	37.8888	40.6761	39.0945	45.0668	35.0947	37.1965	35.5934	44.5644	36.0583	36.9006	34.8278	36.4385	36.5208	33.9942	40.3189	37.5429
PIT2G_1581	24545.3	12248.5	27886.5	39518.4	15389.6	38381.9	17105.6	4237.43	1845.81	4299.83	2038.57	21470	2847.73	3789.29	5611.41	871.175	1063.18	389.615	882.963	3825.66	2443.21	5568.82	2403.11	1443.68
PIT2G_1582	38.2036	44.2736	39.9772	42.6902	48.5751	50.6772	47.0187	42.9024	43.3651	43.9704	43.2134	51.478	43.1686	49.4667	38.4942	42.847	39.2022	39.9163	39.0737	38.99	40.2266	34.9918	39.9946	38.9846
PIT2G_1583	10103.2	78495.2	6266.35	60095.2	16414.4	31925.8	6085.84	6073.87	1447.59	13001.3	13486.6	15924.8	3611.43	5353.97	5564.6	131.428	398.768	127.223	169.33	545.274	7067.48	64842.6	367.797	1261.41
PIT2G_1584	7208.95	63974.5	7856.12	66680.1	23694.1	32095.7	3750.3	4799.56	1348.4	19777.8	14445.1	12695.8	2661.26	3549.59	3792.87	193.119	531.47	124.679	167.622	734.387	5882.15	49671.2	362.588	984.935
PIT2G_1585	38.1002	43.8889	37.4146	46.9917	42.3795	45.6221	43.2365	40.1028	39.7714	41.5189	44.2224	42.6309	38.129	37.477	35.8075	41.2274	37.513	38.4592	39.8955	37.7623	37.9447	38.2415	37.9648	37.8786
PIT2G_1586	33708.8	117463	11202.6	117808	27668.7	74790.7	23310.5	20500.5	7207.37	44530.4	46621.8	20101.6	14093.2	23446.2	26049.7	496.85	1393.05	377.916	561.227	2392.97	20611.7	113407	937.266	6639.95
PIT2G_1587	585.56	7505.02	950.227	9592.93	1950.97	3293.79	406.194	363.611	135.07	2054.21	1116.69	1863.14	280.824	240.041	201.325	59.7357	82.3332	56.3355	54.5913	83.8118	553.494	5698.77	87.5181	73.1381
PIT2G_1588	35.346	38.1627	36.2689	38.3993	38.6474	38.1698	39.0486	34.856	36.6673	36.7951	38.3812	38.4863	34.3278	34.9927	33.7005	40.411	34.0673	38.3893	33.9448	36.5287	33.5962	33.3927	39.7264	34.4843
PIT2G_1589	39.5365	44.7422	37.0281	49.2601	44.9927	47.0334	45.6249	42.255	41.5471	42.2424	41.7627	45.2063	35.9598	39.887	34.2119	42.3698	36.1612	36.6909	36.2026	35.6056	38.0451	36.3938	40.6327	36.5264
PIT2G_159	35.6696	38.3233	36.5659	42.2926	37.9471	40.5225	38.936	37.4102	35.2918	37.0624	37.4664	40.0352	38.1718	54.594	33.5605	40.947	35.6932	36.774	33.7561	38.8999	39.3164	32.8596	48.6146	36.0242
PIT2G_1590	35.2042	37.325	34.6661	37.6113	39.3751	40.3589	39.9981	35.5039	36.6208	38.2376	38.4489	38.4689	34.288	37.0028	33.9618	41.1493	35.6343	36.5288	34.0529	34.9377	35.0952	33.779	37.9516	34.3357
PIT2G_1591	977.752	9449.88	1033.32	14317.7	1024.79	2016.84	925.13	442.05	334.452	1690.74	954.95	2667.75	500.67	520.93	450.564	156.143	357.571	82.0716	96.4809	396.269	679.957	3611.87	155.771	314.932
PIT2G_1592	2297.49	28350.4	3031.83	35507.2	5220.6	10239	1881.47	1336.72	472.893	6467.56	3313.87	6587.25	964.17	1044.63	1061.59	180.365	351.603	88.8753	95.8109	439.256	1917.07	17116.8	232.859	425.345
PIT2G_1593	19964	62484.5	25701.6	24580.3	67438.4	49535.9	30698.6	46808.3	34799.8	55492.5	34895.6	65321.6	8944.09	20125.2	56273.2	7996.17	46206.5	22342.2	68413	20215.4	49985.6	33910.4	4623.42	58677.6
PIT2G_1594	33.429	34.8361	34.6745	36.0592	38.9489	37.869	37.7177	33.5529	34.868	36.0013	36.6277	36.9025	32.7328	35.4671	33.4365	40.9027	34.4574	36.46	33.3509	33.713	33.6763	32.2504	40.0814	33.0091
PIT2G_1595	206.22	1217.99	434.327	1564.79	426.065	635.988	673.341	364.656	788.998	417.984	448.297	1191.85	413.265	312.404	158.275	172.694	495.262	81.991	175.304	554.802	634.11	291.158	189.751	280.793
PIT2G_1596	33.0986	35.6315	33.9023	35.8527	36.71	36.211	37.4743	33.3846	33.8418	34.5311	34.9424	36.4884	32.5504	36.0126	33.7714	40.605	34.1296	35.5129	32.6494	34.6892	34.2652	32.9088	36.3997	33.5551
PIT2G_1597	40.3867	44.8685	45.2923	44.8531	48.3838	60.6489	52.3694	58.1298	47.0548	45.7865	43.6942	48.4672	39.0804	37.7725	35.4224	40.0816	39.4564	37.9099	38.9357	41.39	41.2027	36.6811	39.2939	36.3518
PIT2G_1598	38.1676	44.861	39.7584	48.4039	43.4057	49.0626	45.24	45.2521	49.1368	44.8353	45.5988	47.0105	35.2123	36.8334	34.5166	41.5793	36.0415	35.7734	34.4964	35.7773	36.5757	34.7656	39.349	34.9578
PIT2G_1599	33.9817	36.7116	34.4175	35.6869	37.9768	38.0559	37.875	35.2656	35.2242	38.6519	36.6353	37.4673	33.6911	35.1565	32.9347	40.7286	33.9751	35.9904	32.8186	33.9727	33.5828	32.8325	38.1571	33.4371
PIT2G_16	33.5289	37.1729	33.9842	35.2942	36.6015	37.237	38.0771	34.6963	35.6016	37.1216	35.9002	36.6404	32.6185	35.5476	33.4637	39.7081	34.7651	34.9452	33.2434	33.366	33.6677	33.4054	38.9211	32.6112
PIT2G_160	33.4314	34.4704	33.6404	35.0563	37.1151	36.1604	37.0266	33.2464	33.7767	33.6443	35.9482	36.5451	32.297	34.7985	33.4143	39.8586	33.4811	34.9627	32.5223	33.5346	33.0425	32.275	37.2813	32.73
PIT2G_1600	36.7474	40.0251	35.1444	38.2069	39.3803	42.1336	40.052	43.4398	37.9137	42.9173	38.3282	39.7378	37.2203	36.4268	33.8509	42.6743	34.7051	37.0924	34.1087	36.2394	35.5538	33.3274	38.7982	33.6767
PIT2G_1601	49.0598	51.4793	43.9967	51.8463	58.8001	61.0801	53.7133	48.5747	55.1002	54.2075	49.3944	54.7507	43.8278	38.6113	35.8305	47.0047	41.3787	38.7487	38.728	42.4078	41.3864	36.3905	39.6664	37.4909
PIT2G_1602	35.1927	37.5965	35.0426	38.4615	37.7402	39.8843	39.633	35.8823	36.7539	38.4016	37.9344	38.0144	34.059	34.6537	32.9886	40.5097	34.2315	37.2057	33.6891	34.5613	34.1029	32.9724	38.7027	33.4696
PIT2G_1603	36.1904	38.3496	36.1482	38.4666	39.4528	39.4102	39.6771	36.1374	38.2366	40.8322	39.1532	39.4822	33.9003	36.3384	33.9583	42.9692	34.969	36.3437	33.9446	34.4661	35.0601	33.0518	39.9337	34.2235
PIT2G_1604	35.2215	37.0546	34.7233	38.4868	37.9134	39.253	39.9302	35.58	36.3326	40.3231	38.7197	38.2794	33.357	35.8565	33.3848	39.8152	33.4363	35.8279	33.3352	33.7724	34.761	32.5457	37.7469	33.9417
PIT2G_1605	35.9748	39.4588	35.5396	38.3783	39.5278	39.9873	39.3357	36.2842	39.0127	40.2582	38.9852	38.4074	34.3648	35.2136	33.2949	41.6384	34.1926	36.6049	33.1412	33.3422	34.7176	33.1308	38.7485	33.6656
PIT2G_1606	33.6505	35.2828	34.1456	36.0431	37.9289	37.6393	37.7034	35.0731	34.8462	36.7343	37.8658	37.6655	33.154	35.0847	33.1496	40.1239	33.7275	35.4407	32.9068	33.6393	33.8614	32.4585	38.3201	33.6243
PIT2G_1607	37.8859	46.8703	41.3893	48.6406	45.8744	46.0689	44.7993	38.0777	43.7361	43.4673	41.237	50.165	42.2399	47.1318	43.8157	47.6244	47.1461	41.3294	46.681	49.4894	54.2057	43.1882	42.1334	48.0584
PIT2G_1608	44.0669	44.9912	40.3859	52.5229	48.9333	53.5237	49.8285	41.4807	45.4131	45.4727	44.7247	48.9704	43.35	41.1624	36.5494	44.1231	40.7712	41.5349	38.6921	39.4754	39.931	36.6252	42.7925	37.8731
PIT2G_1609	56.754	71.7287	97.777	1553.6	76.7704	117.594	742.145	433.986	301.65	120.949	61.0031	1607.58	605.658	1238.73	57.8492	199.112	101.213	62.9927	49.8965	155.812	188.392	43.0247	177.991	309.646
PIT2G_161	39.4045	40.9737	36.3056	51.1759	40.7474	43.5639	50.8063	1933.2	44.0825	44.9603	40.6635	55.4071	794.059	481.046	52.6504	123.434	72.2766	52.6638	43.4917	218.312	177.339	37.3378	246.239	232.495
PIT2G_1610	53.7453	125.108	59.228	42.3895	112.79	109.087	82.0155	86.9066	93.764	78.6924	61.0421	182.475	42.4182	45.8406	61.3669	50.5496	47.0281	43.8305	64.552	44.3622	62.1093	42.7748	40.8416	66.9065
PIT2G_1611	51.8925	65.595	46.4925	88.7587	58.1324	68.1797	68.2255	56.2751	50.5791	55.2618	50.998	67.4848	93.602	75.3082	41.7527	52.1152	53.2069	41.8067	46.4353	52.393	56.3774	43.6084	51.3309	61.1567
PIT2G_1612	9743.87	37486.4	15104.2	6964.23	42935.9	35223.2	18452	31250	22076.9	31959	17015.4	53564.7	5423.52	8869.12	26204.1	4526.98	17861	9832.97	36697.1	11080.7	29490.4	10092	1703.4	23904.7
PIT2G_1613	34.2384	37.4804	35.3223	37.7882	37.6263	38.1937	41.0485	39.1076	46.5634	35.2517	43.1567	39.1595	34.9428	36.2874	34.2684	41.0733	35.068	36.7893	34.5627	35.3875	35.6769	33.2106	40.5866	34.9184
PIT2G_1614	45.9878	70.7119	56.9888	394.985	53.1689	65.3752	125.679	89.389	59.9527	60.0758	47.8899	213.136	531.139	638.472	54.5152	572.755	126.04	59.745	62.1087	81.1768	211.4	58.3305	307.58	59.9181
PIT2G_1615	179.067	498.797	270.151	121.798	740.782	792.936	539.479	460.642	499.721	350.398	216.747	878.032	207.979	222.757	385.68	160.776	282.08	123.132	309.648	271.134	416.719	125.619	73.3077	348.843
PIT2G_1616	558.721	327.6	1220.25	1493.25	632.057	1585.96	491.97	99.8731	71.5854	76.3477	53.627	598.198	99.0942	83.3242	55.4479	57.492	44.3523	39.812	36.9402	75.7318	59.4699	52.6542	75.2632	49.9404
PIT2G_1617	33.7684	36.4826	34.96	35.9629	38.9703	39.0182	37.9057	34.9793	34.9836	35.5697	37.6285	38.7097	33.3727	35.4744	34.6904	44.4602	34.7602	36.2876	33.4255	33.8203	35.2558	32.657	39.1564	33.9172
PIT2G_1618	92.9887	1011.66	611.763	96.5663	812.965	10715.3	235.158	9450.36	951.969	167.453	529.254	10411.5	37.4323	55.8105	59.9721	56.3142	57.9865	149.539	47.3731	36.2791	2347.22	118.336	41.832	34.9817
PIT2G_1619	32.8205	35.637	35.1738	72.6651	37.4194	36.938	47.0986	45.045	40.0173	42.8617	36.9922	73.6624	33.2574	35.9144	34.9753	40.5901	34.2011	36.1668	33.2553	33.5562	34.8646	32.9281	38.0901	33.7787
PIT2G_162	34.9993	37.0554	35.8164	36.2552	39.3463	38.9324	40.2738	36.1353	36.0491	37.2796	38.2163	39.4471	35.3516	36.5873	33.4331	41.067	33.8647	37.4149	34.5488	35.463	37.1475	33.2134	41.5385	34.1724
PIT2G_1620	33.4348	36.404	35.4989	36.6219	37.5292	37.5072	37.1379	34.3375	35.6828	35.7812	36.9112	38.2134	35.0827	36.8703	33.8287	44.0422	34.1884	37.7009	33.6857	35.1459	34.5548	32.9515	38.6789	33.9475
PIT2G_1621	33.2588	34.9195	33.9869	35.9051	36.4067	36.6306	37.3991	34.4022	34.2857	34.5635	36.2236	36.0787	32.9849	35.3039	33.1534	41.0648	33.8967	36.822	32.7648	33.3438	32.7604	32.5239	38.1294	33.2112
PIT2G_1622	34.2077	36.4817	33.9799	36.4225	37.2576	38.2362	37.2478	34.7167	35.6794	36.6968	36.5855	38.2048	36.0385	36.9269	33.393	39.5532	34.5963	37.6936	33.5102	34.0139	34.5642	32.5334	38.4369	33.9857
PIT2G_1623	39.5219	37.6998	36.7288	40.9814	42.5078	39.7347	41.2811	35.7917	36.5424	38.2611	37.6653	42.5317	128.912	37.0005	33.996	40.6827	34.7522	49.8843	33.4316	64.5542	34.4731	32.6813	39.4364	39.9594
PIT2G_1624	33.8812	38.0602	35.2306	60.211	38.4608	38.9555	43.6214	118.601	37.2041	39.672	36.9014	46.5812	97.6775	55.5982	33.9588	45.61	37.7203	38.326	34.2409	49.7929	48.4965	33.8345	49.2297	46.3771
PIT2G_1625	40.117	56.513	40.3046	468.816	42.497	46.2429	122.358	2660.96	62.5683	160.905	42.6864	128.24	1201.04	1047.2	76.5859	165.074	102.524	55.9378	51.2589	430.339	425.972	40.1352	391.465	471.392
PIT2G_1626	39.9399	44.0863	54.3991	746.778	45.3344	49.2567	297.413	219.227	181.675	73.668	44.6951	527.195	35.7872	36.1353	33.6011	41.2552	34.6945	40.4637	34.9625	34.0218	37.4978	32.534	41.2754	34.1969
PIT2G_1627	33.9657	35.1191	34.4415	35.9806	38.4568	37.7178	36.9794	34.0093	34.1442	36.6073	37.2695	36.7711	32.3879	35.119	33.3956	39.589	33.5458	36.3715	33.247	33.4425	33.9395	32.5263	36.9125	33.3951
PIT2G_1628	204.825	421.699	86.88	713.964	81.5305	137.081	257.124	53.8347	40.0067	136.117	94.3372	151.671	39.0439	50.462	119.557	41.528	36.8984	36.405	33.9119	35.8739	50.3295	187.656	40.5248	34.268
PIT2G_1629	33.5863	36.7758	34.2432	36.0178	37.9777	37.4104	37.4999	34.1527	33.8579	36.7011	37.5265	35.8362	35.6278	36.013	33.0433	39.0105	32.6217	36.0703	34.0307	34.5771	35.0152	33.5408	38.8053	32.8008
PIT2G_163	35.2696	37.6287	34.8016	40.2036	40.8173	40.0062	38.1339	36.6338	36.9533	39.4455	38.4568	39.9978	66.227	222.663	37.7755	56.0983	43.9401	38.3822	36.0858	42.1903	84.5307	34.4317	50.7711	38.9061
PIT2G_1630	35.4173	37.9463	34.7436	37.8784	38.8566	40.9034	40.6938	36.9577	38.2576	38.8827	39.0785	38.0233	34.0698	35.6822	33.1603	41.8871	33.8094	36.8856	33.1947	34.3099	34.115	32.8469	39.0901	33.8722
PIT2G_1631	35.2288	43.153	36.3853	152.597	38.1049	40.269	58.46	60.3653	44.354	44.5774	39.5473	93.633	143.487	67.3435	34.7463	85.4677	41.4378	40.9205	36.8333	55.5847	51.1695	34.0778	59.5529	47.7513
PIT2G_1632	37.1452	53.0966	38.1568	317.075	39.6846	41.5445	74.1607	96.2611	57.3994	54.2612	39.844	160.347	228.986	135.204	38.5189	131.449	51.7994	42.4333	39.5175	95.9404	81.7329	33.8458	89.5729	78.3073
PIT2G_1633	40.5324	60.0331	39.6657	399.59	42.942	45.6958	101.062	152.856	74.7464	65.7562	40.8973	175.13	410.907	244.76	44.3287	137.837	63.7304	44.0733	45.1032	156.31	136.566	35.94	162.821	155.297
PIT2G_1634	36.2376	41.1738	39.083	97.8376	39.5821	40.3937	53.5629	69.7283	39.1546	39.3077	38.9742	68.2532	156.783	173.942	36.8493	129.628	56.9482	42.9246	39.8794	74.2933	108.176	33.9391	89.8598	71.4004
PIT2G_1635	36.0408	41.4888	36.4059	75.1844	39.4671	39.1694	52.0384	77.3249	38.9926	39.3858	37.3308	60.1276	251.292	391.747	41.3213	118.435	75.773	43.4187	45.6711	86.9835	133.609	34.0079	152.388	110.812
PIT2G_1636	55.2204	264.224	103.26	2864.46	50.9714	71.5889	178.54	160.355	70.9489	67.8237	57.9002	446.742	39.7249	44.4643	42.9011	41.6545	34.9262	36.403	33.7265	36.4604	40.9685	43.4904	43.3398	35.9389
PIT2G_1637	84.0385	125.971	43.8626	158.984	50.748	63.2391	87.0238	41.9329	37.1828	63.7788	53.1293	66.969	36.6026	41.3285	48.5249	40.9798	36.0696	35.8115	33.6641	36.7278	40.6759	59.3905	40.6435	37.5769
PIT2G_1638	40.2929	72.5056	41.5361	119.279	41.4427	44.0723	46.3028	35.7947	35.6442	41.7041	39.6177	50.2467	33.604	39.3142	55.633	43.9482	34.2956	35.9423	33.6825	34.7469	36.1147	45.6841	39.6159	33.7154
PIT2G_1639	262.707	684.384	78.1426	1889.33	94.3624	174.847	523.827	198.716	82.9508	206.295	115.073	530.092	41.9575	51.6559	109.105	42.0065	38.8989	38.4649	34.3992	37.6406	52.1402	178.817	42.3995	35.6683
PIT2G_164	34.5576	35.5344	34.7261	37.0024	39.0326	38.3813	39.5674	35.9838	36.1144	37.3313	37.3016	40.1111	130.858	76.5428	34.6923	47.3123	35.7244	35.9738	34.5514	61.9042	48.8161	32.7767	45.7818	38.7919
PIT2G_1640	151.774	299.747	63.6196	354.105	69.4821	112.238	187.833	67.1196	42.5341	98.7238	71.9407	120.563	37.8415	46.267	93.8694	40.8181	35.5722	37.3829	33.6184	36.4961	42.5431	113.344	40.3944	34.2531
PIT2G_1641	4964.85	10379.7	1496.13	18730.7	1260.72	3063.09	6885.33	617.654	169.29	3217.36	1735.26	2797.39	334.805	662.754	4056.03	70.5877	188.856	57.115	49.9555	153.653	793.532	6830.19	119.521	61.4521
PIT2G_1642	2238.01	4748.58	654.517	10831	617.521	1411.64	3266.66	418.311	118.729	1430.58	782.414	1629.04	153.966	261.676	1483.39	53.4763	97.2683	45.6301	41.009	80.6075	325.656	2715	71.0297	44.4877
PIT2G_1643	34.0737	36.7049	35.5602	36.2368	38.3175	43.3172	42.4526	34.3641	34.8264	34.9708	37.226	37.4018	33.8157	34.9161	33.5889	42.6339	34.1009	36.4533	32.8593	34.6429	48.0415	33.0163	38.2095	32.9839
PIT2G_1644	35.2996	37.4516	35.5573	37.5135	38.8622	40.5382	38.8903	35.6469	35.4183	36.7223	38.3227	38.586	33.1564	35.2195	33.0897	40.949	34.5109	35.9767	33.5485	33.9641	34.2171	32.977	37.6629	33.4368
PIT2G_1645	403.873	59.5879	37.9771	76.5476	42.5853	46.7503	68.5809	608.19	38.2866	323.542	48.7902	75.1024	34.6093	36.0559	33.4259	42.6497	34.3751	37.799	34.1997	35.4118	36.2453	33.9916	38.9769	34.2356
PIT2G_1646	33.7064	36.4704	34.6486	35.1281	37.7144	36.5863	36.8025	34.0701	35.4978	37.2175	36.3722	36.5914	33.7119	35.899	33.2963	40.0099	34.1644	37.4104	33.2989	34.1231	34.373	32.4613	39.3443	33.7096
PIT2G_1647	33.5824	35.3906	33.0031	34.9607	38.0969	37.653	38.1203	34.1437	34.4891	35.4458	36.2088	37.0447	32.4188	34.878	33.3525	40.3589	34.2124	37.847	32.9258	33.349	33.9842	32.1532	37.4697	32.7544
PIT2G_1648	33.6958	38.1416	36.229	39.0018	38.1257	38.078	39.5976	34.634	36.4762	37.1135	36.2472	39.6529	61.9722	67.8147	36.7229	54.1286	38.9237	40.5739	35.8754	42.6037	50.7191	33.7923	48.6686	42.7939
PIT2G_1649	34.1794	38.3125	35.5455	36.6998	39.2428	38.3876	38.3216	35.1764	34.7897	35.618	36.8629	40.7951	36.01	39.8001	34.1454	42.0949	35.5227	38.8133	36.8659	36.799	37.1881	33.6152	42.4136	35.2873
PIT2G_165	133.468	535.406	72.5671	502.288	98.3832	170.135	98.0577	162.462	53.2027	115.259	139.595	208.813	269.493	1078.3	58.4203	71.6082	53.626	42.979	38.6802	185.03	112.016	166.367	155.307	129.386
PIT2G_1650	33.7478	35.7286	34.4889	35.7523	38.6193	36.8371	37.1332	34.3803	35.0355	35.7733	36.3338	37.8598	33.0411	35.6289	33.0935	41.5894	34.2982	36.7643	33.486	33.6238	34.255	32.8771	37.1565	33.151
PIT2G_1651	33.2325	35.7767	34.2374	38.7817	36.6355	36.6198	38.7771	34.3713	33.894	35.1617	36.3743	38.2361	36.1016	34.9006	33.4813	43.7049	33.867	36.7818	32.5578	33.5538	33.8004	32.6456	40.1063	33.0632
PIT2G_1652	33.6317	38.3658	35.7587	38.6766	38.5294	37.5714	39.9089	34.9041	35.5142	35.725	37.7412	44.7367	34.4558	35.3674	33.9061	41.0115	35.2178	38.4752	34.5254	33.8319	35.0879	33.3349	38.9298	34.03
PIT2G_1653	33.1566	35.6535	34.0046	35.8462	37.8278	36.978	37.2661	33.9469	35.3281	37.139	37.7005	38.0355	33.4682	35.403	33.7512	39.621	33.959	35.2718	32.7899	33.274	33.7362	32.72	37.466	33.1706
PIT2G_1654	32.9369	35.9973	35.3241	39.0612	37.0696	35.7955	41.9548	36.055	34.4111	40.241	35.9526	66.8187	35.0643	37.0772	33.7734	42.4811	33.5309	37.0917	33.6142	33.7896	33.7404	32.445	39.0133	33.6348
PIT2G_1655	34.5756	37.4679	36.3864	38.1493	39.6289	39.4523	39.8181	35.0802	35.4294	39.5125	36.7517	62.0484	34.8893	35.4543	33.452	39.6007	34.9417	35.9387	33.244	34.1937	34.7279	32.5267	38.4813	34.1913
PIT2G_1656	36.7805	35.7842	33.8428	39.1178	39.8033	37.9909	39.8989	45.6398	35.9351	36.0408	36.7996	37.692	33.6344	34.6156	33.9401	41.7125	33.9461	35.8271	33.1313	33.1179	33.6882	32.2977	38.9443	33.6816
PIT2G_1657	33.7681	35.5004	34.5688	37.5519	49.1771	39.6608	37.4955	37.2308	34.645	35.4736	36.5842	37.0493	32.6674	35.5687	33.5727	40.2802	33.0169	34.9846	33.384	32.7198	33.5864	32.558	37.9895	32.945
PIT2G_1658	34.0779	38.2266	35.0605	38.5921	37.2057	37.1322	38.1987	35.867	35.4482	37.5665	36.7783	40.2092	36.9868	36.7426	34.1027	40.4403	35.0485	35.5596	34.2977	35.4084	36.0583	33.1102	37.7715	33.8861
PIT2G_1659	33.4187	37.1203	35.5903	34.7755	37.031	35.8917	37.6002	34.2855	35.0399	35.6816	37.4463	37.994	34.4897	34.8579	33.0377	40.406	34.5158	35.9489	33.687	34.4419	34.25	32.6335	36.82	35.9362
PIT2G_166	58.0332	44.2642	69.4293	84.0035	66.6824	91.3964	62.5776	93.5885	37.2568	38.4962	37.6336	57.5205	129.544	87.1377	35.0351	47.6601	39.0591	38.1522	35.0699	43.1073	47.3396	32.6006	74.0955	42.9071
PIT2G_1660	33.671	37.4193	34.5369	37.028	37.1693	37.5275	39.7914	34.0342	34.9114	36.6521	37.4246	38.0079	33.4538	35.2528	33.7366	40.8813	34.0099	35.7528	32.5871	34.2548	33.3625	32.4164	39.0558	33.1326
PIT2G_1661	124.338	44.1186	34.2112	45.377	64.9324	42.0434	201.761	131.858	36.2063	37.1558	38.1274	37.7793	33.7917	35.052	34.0657	40.0476	33.895	35.3438	33.2554	34.2281	36.5565	33.4959	39.5191	32.7024
PIT2G_1662	34.5885	37.5426	35.0152	35.6369	38.182	37.68	39.8372	34.9519	35.3154	36.9216	37.3762	39.4534	32.6575	35.7115	33.5627	41.2951	33.8562	34.8741	33.5902	33.9678	35.0387	32.929	40.3747	34.1125
PIT2G_1664	34.076	34.953	33.9006	34.8172	37.4708	38.5204	38.3887	34.4834	35.4017	36.7158	40.452	36.631	32.9561	35.0375	33.4133	40.124	34.2699	35.8529	33.8168	33.6962	34.4015	32.8019	39.0239	33.914
PIT2G_1665	33.9217	36.1511	34.1786	35.4974	37.3294	37.13	38.7164	34.6752	34.7374	35.5679	46.954	38.4769	32.7062	35.3969	33.4224	41.3129	34.267	37.0211	33.1576	33.6907	34.2845	32.1605	36.4367	33.122
PIT2G_1666	33.9851	37.7532	36.1855	36.872	37.7543	44.0416	44.1669	34.7887	35.3692	36.7278	37.7651	38.4188	32.8424	35.2016	33.8088	41.015	34.6017	36.6873	33.7797	33.9289	34.3043	32.8335	38.6518	34.0433
PIT2G_1667	35.0373	36.716	36.1689	40.1287	38.0502	38.8031	39.6209	37.0194	35.8758	37.5992	37.9514	37.3999	33.102	36.2267	33.2931	39.3025	34.0626	35.6961	33.4498	33.6588	33.5261	32.5115	39.1324	33.54
PIT2G_1668	34.1155	35.5596	34.4228	36.0914	39.3837	39.3528	41.9985	34.4212	35.0289	35.4839	37.148	36.1423	32.7815	35.794	33.9302	40.889	33.0965	35.8369	33.7446	33.5715	33.923	32.5173	37.5214	33.8661
PIT2G_1669	33.2798	34.7485	33.9226	36.8593	38.4147	38.6469	39.2487	34.2653	49.3525	36.5974	36.5197	37.3296	32.6684	35.3188	34.2745	40.5741	34.0987	37.1789	33.3059	33.4734	34.2156	32.8409	41.0003	32.881
PIT2G_167	36.7002	39.12	35.6633	39.9854	41.76	43.4045	41.972	36.6846	39.5039	42.1793	40.0657	39.7491	36.3829	37.0314	34.7631	40.6205	36.3024	35.992	35.05	36.9085	36.0361	34.3237	38.7313	34.6117
PIT2G_1670	38.8111	36.4195	34.9521	61.7896	38.9779	40.1629	66.9351	141.431	36.9215	38.2559	37.1839	37.3582	32.9063	35.2556	33.5051	40.2021	34.1742	36.3034	33.0961	33.4891	34.371	33.1207	37.6994	33.3739
PIT2G_1671	34.0142	36.0942	35.4772	39.3136	38.6939	38.2249	40.4007	38.1564	34.8414	36.9146	36.4352	38.4286	32.7928	36.7618	33.5503	41.3493	33.6537	37.4339	32.9175	33.8099	33.4079	32.5201	38.0031	33.9949
PIT2G_1672	34.8634	37.9723	35.8204	35.7381	38.3339	37.3573	39.4377	36.4764	36.3971	36.3398	37.6866	38.6496	34.0255	36.3397	33.8499	42.9171	34.4921	38.513	34.8285	34.877	35.1372	31.9506	38.4247	34.2295
PIT2G_1673	34.1518	36.8874	34.2625	35.4378	37.9337	37.8368	38.5049	34.0351	34.9649	35.2142	35.6882	38.2157	32.8844	35.2667	33.4479	39.6292	34.0589	35.4331	33.6848	33.6146	34.49	32.3715	36.6003	33.2472
PIT2G_1674	33.5277	37.2472	36.0382	36.811	36.9558	36.8946	37.6116	33.953	34.5952	34.9051	36.4853	36.6515	33.5273	35.8491	34.5972	39.9951	33.8976	38.4182	34.4741	35.7072	34.2345	32.474	41.0063	34.3904
PIT2G_1675	34.6593	37.8843	34.7209	36.1726	37.5043	37.5735	38.8017	34.5755	36.442	37.1772	37.4874	38.0628	33.3875	36.1886	33.6404	39.5807	35.0458	37.2023	33.9274	34.9097	35.0546	33.7245	38.7064	33.624
PIT2G_1676	34.2723	36.2655	34.7994	37.2874	38.8033	39.0157	39.0393	35.0408	36.0161	37.0914	37.8614	36.9046	83.1053	54.1366	34.4629	43.825	35.5253	37.6839	34.1415	37.9004	37.7752	32.9433	49.3181	35.6008
PIT2G_1677	62.093	284.071	60.3116	360.435	60.7653	86.3792	55.2323	46.5253	43.4466	99.9905	72.2728	100.153	33.9021	36.617	34.7002	40.6489	34.8443	36.5526	33.6482	33.9862	37.7665	70.856	38.0472	33.7726
PIT2G_1678	34.7466	73.7682	38.2371	85.839	38.4628	40.2349	39.1342	34.804	34.8132	37.0864	38.2869	45.9822	72.2311	86.4314	34.5396	45.7819	42.5406	38.5847	33.7705	44.2301	69.9519	39.9433	45.8942	43.1244
PIT2G_1679	35.6836	71.9139	38.0488	79.9273	39.2322	41.8182	40.0115	35.3185	35.2767	38.8211	39.2833	46.8337	40.8132	43.1749	34.4619	42.1695	37.1358	37.0782	34.314	36.1538	41.8495	36.2079	40.4487	34.6888
PIT2G_168	41.2028	46.4454	36.6572	59.3325	43.2401	42.3161	41.5604	42.6024	40.5266	48.9411	39.942	53.9891	64.5493	75.575	35.062	60.1389	37.6279	44.5633	35.5203	59.2453	42.8982	34.3424	66.8832	40.8117
PIT2G_1680	445.118	3463.9	298.442	4011.39	718.858	764.597	406.706	301.75	99.8187	1206.28	984.217	852.588	55.2396	56.0021	54.3173	42.9737	37.6052	38.6599	34.7492	40.1968	85.6082	569.912	46.6342	40.3298
PIT2G_1681	776.578	6412.66	502.614	5882.94	1325.98	1632.84	412.348	413.727	176.603	1948.6	1921.33	1466.81	102.362	78.5803	67.2407	42.9079	46.4367	40.012	39.2489	49.1952	204.668	1832.31	50.0676	44.1671
PIT2G_1682	18340.8	81538.7	6529.9	77590.6	14191.2	30913.5	12672.5	9321.98	3600.73	23283	24852.4	13762	3505.78	3546.83	3792.18	99.2146	497.268	130.867	250.767	808.139	8831.04	53001	245.169	1034
PIT2G_1683	26280.8	98331.8	7374.16	87221.1	19632.4	46944.2	18268.8	15722.8	5602.23	33318	37300.3	16311.9	6275.83	7324.73	7433.54	156.859	806.573	182.068	405.512	1473.9	14514.8	77865.6	365.426	2146.14
PIT2G_1684	762.224	3693.68	516.861	3971.71	3453.5	4827.76	500.388	220.551	106.837	845.845	742.525	864.04	54.4851	50.6712	51.0563	41.0796	37.5759	38.2451	35.1425	39.098	109.596	818.269	45.5306	38.53
PIT2G_1685	239.892	1112.69	36.9579	147.117	39.6236	40.7151	41.0268	47.7577	36.4923	351.444	41.2033	10588.5	32.9124	34.9509	33.1731	43.4383	33.7775	35.7862	33.1041	36.767	34.0971	33.0162	39.2737	33.5423
PIT2G_1686	32.7165	36.7515	34.3488	35.5866	36.8791	36.2729	36.4765	39.0284	34.8543	34.4272	37.1231	36.8002	32.2444	35.0466	32.4466	40.2431	33.5852	34.7877	32.9134	33.9211	33.4712	32.175	37.8497	32.9101
PIT2G_1687	33.7721	36.2699	35.9605	37.5365	38.2962	38.1713	38.2288	35.9357	38.5241	36.5853	36.6128	36.8924	32.9247	36.6133	33.7301	40.0265	34.5036	34.4981	33.2307	33.4587	34.5162	32.2847	37.0562	33.6084
PIT2G_1688	36.5945	42.0296	36.5842	38.7403	41.7429	41.206	42.4596	37.6045	39.3649	40.7895	41.1873	40.9983	36.2293	37.9256	35.1619	40.9549	36.2876	40.8386	36.611	37.676	37.4252	34.7277	40.907	36.0904
PIT2G_1689	38.3966	42.7195	36.8729	42.8009	46.0906	46.077	47.3305	41.7434	50.1353	48.8989	45.2785	45.4912	35.5127	36.859	35.1641	40.9259	38.2997	36.488	35.6706	37.923	38.5692	34.8772	38.3034	36.2569
PIT2G_169	34.019	36.8529	34.299	37.1899	38.4264	39.0642	38.5791	34.076	35.7539	37.4748	37.5372	38.3431	34.3189	36.3088	34.0722	40.0324	34.2976	36.9237	33.4011	34.1244	34.2223	32.9602	37.747	34.6274
PIT2G_1690	69.2963	62.8687	162.844	5485.55	77.3306	134.207	2091.98	1247.26	1065.01	296.836	82.1416	3039.76	39.7342	49.4005	33.9615	49.0919	36.9703	35.9547	33.5311	35.2187	38.5268	33.0426	43.1749	34.423
PIT2G_1691	34.9301	37.3629	35.1577	37.5888	40.1645	37.9023	40.0769	39.8311	36.2789	34.9929	36.9826	38.6947	37.5164	36.5538	33.2676	41.3301	33.3792	38.2881	33.6453	34.7186	36.7615	32.8286	38.8021	34.9368
PIT2G_1692	33.0185	35.6774	34.4938	36.7863	38.451	36.4063	37.7805	34.6387	35.1951	36.0791	36.6354	36.6046	32.3055	35.3914	33.6257	39.5983	33.9991	38.2297	32.8253	33.8657	34.1818	32.4958	37.9728	33.0937
PIT2G_1693	33.6433	36.3248	33.9754	36.0054	37.7538	35.982	37.6884	33.8198	34.7934	35.7466	38.279	37.8975	32.5211	34.8008	32.9979	40.4208	34.4405	35.0926	32.8207	33.6345	33.7963	32.3432	37.4944	33.1163
PIT2G_1694	33.5392	36.7365	34.7758	35.4737	37.293	37.8124	36.4065	34.3525	34.9716	36.7314	38.0317	38.2538	32.824	35.8953	33.8828	43.3498	33.472	35.5567	32.6036	33.4249	33.4355	32.553	39.3977	32.8593
PIT2G_1695	34.2259	35.9677	34.5434	36.316	37.2519	37.0695	38.1555	34.8979	34.932	37.4793	36.7877	38.5105	34.53	35.6936	33.5647	40.802	33.746	37.1698	34.3247	35.833	34.7008	32.6889	41.3327	33.4965
PIT2G_1696	33.8399	38.3601	34.3371	35.8984	37.5282	36.2415	37.9115	34.2236	34.6324	35.4499	37.0694	37.0964	32.7006	34.5247	33.0051	40.3582	33.3548	33.9477	33.0997	33.0427	33.536	32.809	38.5374	32.9386
PIT2G_1697	34.2596	40.4782	34.0959	35.8126	38.0394	37.5876	37.9759	34.6064	35.2267	36.3816	37.3753	40.5213	34.1481	35.6368	33.2665	39.6	34.738	36.5701	34.0187	33.7646	34.5976	32.5716	36.9397	34.194
PIT2G_1698	34.7059	38.0674	34.8635	36.6141	38.7692	40.2406	39.2334	36.1772	37.4851	38.5119	38.0613	39.1659	34.3047	35.601	33.6903	41.4411	34.4978	39.0311	34.6853	34.3372	34.5907	33.1615	38.3443	33.7282
PIT2G_1699	126.669	85.856	86.7868	259.567	80.2797	159.96	168.123	130.222	46.2184	72.5862	68.3251	179.778	963.937	864.435	86.107	181.911	198.117	82.704	67.8569	767.46	497.425	65.0686	386.678	214.009
PIT2G_17	11501.1	41274	14278.4	1984.69	49202.2	37661.5	21673.3	31115.2	26420.3	37432.5	20201.9	60511.3	14038.3	8265.67	28415.8	6383.7	21382.2	11795.1	46769.1	11426	37933.9	11996	1830.62	24158.1
PIT2G_170	35.1824	38.6405	35.2446	38.245	41.1068	42.7798	41.908	35.6592	38.3166	38.2816	39.505	39.9776	34.1605	35.9275	35.1081	41.7344	35.248	37.4532	36.848	34.837	34.2974	34.1437	37.5744	34.0672
PIT2G_1700	34.5146	39.094	35.1262	41.6182	39.2245	38.9125	39.7026	35.8792	36.5308	38.0026	38.0575	39.0654	34.497	35.9866	34.1526	41.4452	35.0121	35.4586	34.4825	35.1821	35.7139	33.8999	38.9634	35.0765
PIT2G_1701	38.3347	49.0583	39.8889	48.97	49.4278	53.0414	47.9437	46.8892	46.4731	48.4083	43.9242	60.2975	47.1383	41.6067	43.5291	45.9216	41.8298	41.1167	44.3851	41.4375	47.1456	39.1864	41.0876	42.4277
PIT2G_1702	32886.3	55338	57214.2	18557.7	73456.7	51284	68673.4	40113.8	77783.2	63608.8	62508.9	84507.9	75167	57527.8	51208.7	74651.8	97424.2	8446.29	50246.8	91588.5	63778.2	14942.4	25349.3	87778.9
PIT2G_1703	34.5082	37.7956	36.6308	36.5543	38.8687	39.1664	41.817	34.9702	35.3273	36.569	37.0654	38.5278	34.2317	37.2758	33.8872	41.0055	34.6675	35.7785	33.0875	34.2183	34.0857	32.4941	38.1761	33.5988
PIT2G_1705	43.5456	78.1758	40.9403	68.5322	58.1294	54.5103	49.3181	40.0719	45.1131	48.4318	46.4373	52.945	40.7532	42.9814	36.6055	45.6509	46.5855	47.6229	38.6142	39.7298	40.3001	41.6925	51.5644	39.6508
PIT2G_1706	33.8766	36.4931	34.5274	35.8294	38.8918	37.6893	37.1733	34.5858	34.49	35.4986	36.1138	36.4788	33.5394	34.5989	33.9268	41.1425	34.0204	36.429	33.6097	33.6505	34.714	32.5701	36.777	33.7603
PIT2G_1707	34.2145	42.3755	36.1615	41.7683	39.02	39.9905	41.478	38.9589	38.5316	40.2968	39.1766	41.3796	34.7323	37.7011	35.662	40.7283	35.9546	37.04	36.066	36.4044	37.6567	34.921	37.0577	36.1809
PIT2G_1708	33.648	36.4359	34.1764	53.7723	37.2526	36.6776	42.0098	39.0212	36.6323	38.1278	36.901	48.1134	35.4383	35.7156	33.8691	40.3957	35.7689	36.2831	33.552	34.1122	34.2403	32.7746	38.3469	33.7649
PIT2G_1709	34.7425	58.756	35.4935	59.2366	38.4268	38.9583	41.1894	47.1551	36.4982	37.9403	37.4158	43.4877	97.6145	71.7814	37.691	73.8105	37.1321	38.0609	35.9477	58.7473	77.1711	33.8915	82.0573	83.0933
PIT2G_171	33.53	35.695	34.2209	36.3036	36.9494	36.5432	37.1806	34.3498	35.7508	35.1171	36.8611	36.4592	32.6487	35.3988	33.2428	38.9217	33.4412	35.1959	33.3931	33.8559	34.3922	32.7733	37.8298	32.8339
PIT2G_1710	34.0897	36.4774	34.1382	36.3399	37.9311	37.446	38.8099	34.9216	35.92	37.8954	36.6586	38.2618	33.3656	35.3486	33.7732	41.6088	34.6507	36.5509	33.7899	34.3318	34.0619	32.849	37.4626	33.3007
PIT2G_1711	32.6592	34.9612	34.7981	35.4055	37.16	36.3829	37.9738	35.6954	35.844	36.0809	35.5687	36.2602	32.5745	39.1522	33.5571	42.2336	33.556	36.8853	33.5677	33.9918	33.9003	33.0253	39.3547	34.1653
PIT2G_1712	45.8181	38.8114	41.8118	53.7369	44.663	52.3032	52.7691	41.7643	35.9138	36.9687	37.6506	48.1653	113.834	151.387	38.7514	59.6439	53.4642	40.4697	38.1764	85.7635	75.3937	36.1615	68.252	59.5575
PIT2G_1713	36.7773	42.9313	37.1316	40.742	39.3185	40.1808	44.1095	39.2924	38.116	36.8834	39.5215	41.4321	39.9524	38.9335	34.5741	41.5035	36.5238	43.4477	36.7516	38.8076	38.7117	34.1337	41.2441	36.2397
PIT2G_1714	33.5971	34.9047	33.6213	34.1612	37.9533	37.4208	38.039	34.2972	35.3052	36.2097	36.034	36.4974	32.918	35.4756	33.3599	43.7462	33.6754	35.038	32.9792	33.4636	33.3689	32.3032	37.0363	33.3503
PIT2G_1715	34.2184	37.8848	35.2665	36.0168	37.2645	40.2852	38.8183	35.5661	35.9923	39.3265	37.4383	38.1813	34.2828	36.8807	33.5934	39.5392	34.8479	35.9173	34.0482	34.8715	35.0897	32.8996	38.5879	33.8102
PIT2G_1716	33.195	35.8976	34.097	33.5454	37.2998	37.8732	42.2716	34.1038	35.2511	37.1469	37.2324	37.6408	33.0208	34.7139	35.053	39.9777	33.7867	36.5596	34.0559	33.4282	34.3468	33.3259	37.5755	33.1756
PIT2G_1717	32.8996	36.4807	34.4789	36.3779	37.338	37.473	35.9418	34.0922	36.0674	36.8602	36.6782	38.0284	34.2576	36.6462	33.9779	45.4166	35.3225	38.4614	34.8781	35.6156	34.8857	33.2625	41.0704	34.3005
PIT2G_1718	34.2515	38.0777	36.1374	42.7116	38.7381	39.1901	40.6597	51.3309	36.2236	35.751	37.5692	39.5987	43.9606	42.4342	33.7109	42.5513	34.8828	37.8997	34.5607	37.5623	40.0913	32.6499	40.1667	35.49
PIT2G_1719	33.7041	36.9592	35.4461	37.5532	38.171	38.3522	38.6446	35.253	35.7515	35.6143	37.0874	40.5756	34.3365	37.1857	33.9318	40.7127	35.171	36.5087	33.3618	35.1005	34.7171	32.9857	40.1396	33.2339
PIT2G_172	33.3442	35.8217	34.488	35.3619	37.1103	36.9297	38.1406	34.0307	35.3051	37.9702	37.237	36.6955	32.3621	35.2289	33.1249	40.4869	34.3072	35.7454	33.6043	33.0758	34.4952	32.5372	37.9816	33.3967
PIT2G_1720	34.7349	39.3571	34.6455	36.2319	38.1643	38.0113	38.3058	35.1469	34.2779	35.8792	37.1665	37.374	33.0231	36.1479	33.157	40.8183	33.1214	36.5423	33.637	34.4886	34.5424	32.5548	39.1617	33.556
PIT2G_1721	33.1459	35.735	33.7431	34.9581	36.9506	35.9054	36.8157	33.9813	34.4231	34.6367	35.797	36.5452	33.411	35.4966	33.0719	41.1748	33.3216	35.5716	33.8242	33.532	33.5322	32.5014	38.2113	33.5522
PIT2G_1722	34.4014	36.746	35.1235	36.8302	38.052	38.4383	38.1924	34.4284	35.7951	36.8802	37.5796	38.722	33.3111	35.6376	33.1485	41.4313	34.5778	37.1207	33.7013	34.1884	33.7856	33.3435	38.3093	33.4932
PIT2G_1723	63.7343	38.9709	56.4585	71.0835	56.8606	77.1108	53.8062	37.5843	35.3039	37.8585	37.9346	48.3991	33.7851	36.5792	35.1329	41.2134	34.6319	35.5169	33.9096	36.303	35.248	32.3721	38.5558	34.0524
PIT2G_1724	32.9227	35.3557	32.9068	34.5729	36.4763	35.9998	36.4481	33.7302	34.3334	35.4326	36.2549	37.0592	32.3848	35.0158	33.1033	40.2613	33.1173	36.0779	32.5859	32.9039	33.0352	32.6533	38.0533	33.0655
PIT2G_1725	37.6535	38.825	36.8984	37.9094	41.8429	39.7422	38.7612	37.3032	39.2029	42.1575	40.1547	41.1795	32.5721	35.4456	34.0483	41.9714	33.6445	36.2906	33.1043	33.6631	33.8289	32.3195	38.3717	33.5296
PIT2G_1726	33.2685	35.1402	33.6864	35.7977	35.9928	35.9731	35.7075	33.6636	34.0988	35.5835	36.4732	37.1264	32.559	35.2595	33.1598	40.3255	33.4419	35.6516	32.9615	33.8863	33.7445	32.207	38.7507	33.5803
PIT2G_1727	20402.3	56537.4	45938.8	3569.13	74919.5	53918.2	29360.9	57973.2	37395.5	63661.1	36494.6	77766.8	19733.5	18850.3	71556.4	15198.6	53613.7	26437.2	77813	19759.8	62894.9	23953.7	5773.65	74171.2
PIT2G_1728	35183.1	80442.5	75008.4	9774.96	108398	79207.9	49271.3	90641.8	62497.3	94541.9	65312.2	98766	27012.9	34322.8	114355	26930.3	100455	25632.8	112156	43171.4	82262.6	41504	12189.3	121347
PIT2G_1729	45.4487	49.2182	47.5504	71.2246	48.4158	57.9789	53.6648	107.655	45.18	50.832	45.4151	55.2407	91.5652	69.8535	40.5102	62.044	46.2416	68.201	38.7327	48.2821	48.8041	38.293	92.4607	50.6991
PIT2G_1730	117.934	66.5102	89.2729	263.478	75.2854	139.926	180.886	344.667	49.3801	72.2945	44.1225	183.876	1583.46	1134.07	100.13	265.444	245.789	90.7805	73.9133	979.274	690.842	75.497	551.171	370.973
PIT2G_1731	325.638	153.866	481.497	957.069	227.713	444.605	219.511	116.742	45.8303	115.639	95.7604	260.564	141.039	92.2357	38.1302	56.7102	41.9355	40.8084	36.2231	77.679	72.9543	34.279	73.6283	63.1382
PIT2G_1732	73.6206	47.4096	76.9932	106.243	75.8396	103.475	68.1945	44.5656	47.0905	47.1162	40.7953	65.3014	34.3013	37.3267	33.5201	41.7332	35.6266	35.7719	33.5581	35.7012	36.4427	32.6567	38.2372	34.5513
PIT2G_1733	34.6434	37.1813	35.3394	36.9516	38.6517	37.2536	38.5767	35.1891	35.3567	37.0711	38.5789	37.3647	33.0804	35.2526	33.1051	40.5347	34.731	34.4758	33.1114	34.1465	34.4	33.3119	38.389	33.5459
PIT2G_1734	35.2535	37.6978	35.1219	37.5243	38.1209	39.328	39.6302	34.6843	36.4078	38.4422	37.7396	37.5488	42.5825	47.3238	33.7124	40.8634	36.0142	36.6458	34.2426	35.9276	40.7024	33.1672	39.9255	35.6472
PIT2G_1735	38.3993	39.9522	36.4947	38.0873	41.9691	42.0471	43.7087	40.8645	38.3382	38.6315	40.8063	38.2691	39.9533	40.3073	34.3802	42.8196	36.008	39.133	34.6402	36.1194	38.3566	33.4966	42.082	34.979
PIT2G_1736	34.7902	36.8529	35.233	37.8734	37.8848	38.4639	38.3762	35.8375	37.4651	37.4448	38.7778	37.4706	32.7447	35.6984	33.9749	40.5105	34.1701	35.4884	33.5404	34.3586	34.2138	33.1007	38.0106	33.4345
PIT2G_1737	33.9655	36.3133	34.2497	37.6209	37.5096	36.0892	37.0929	34.1814	34.9021	35.7295	36.1038	37.4778	32.8199	34.9025	33.5534	40.0407	33.6535	35.9916	33.3071	34.1399	33.9111	32.5929	38.4381	32.9803
PIT2G_1738	34.0724	40.4217	37.223	38.9921	39.8576	41.1994	40.8805	35.4883	38.687	40.1663	39.3168	43.3893	35.4526	38.5019	36.5711	42.1501	40.2825	38.2543	37.5686	38.9846	39.0921	35.0646	36.6957	38.9556
PIT2G_1739	37.5158	38.7331	39.2066	52.5821	41.2335	43.252	41.4394	36.0681	33.9524	37.1947	36.4501	41.3135	34.476	38.3313	33.9028	41.4704	33.9055	36.2376	33.3627	35.5825	36.4634	32.7694	38.6752	34.0837
PIT2G_174	33.1681	36.6255	34.2498	35.4292	36.9737	37.1704	38.2723	34.6544	34.9568	37.7387	36.7991	37.5784	33.1529	35.0047	33.8504	40.4704	34.4441	34.889	34.0406	34.301	34.9123	32.5226	37.5901	35.2511
PIT2G_1740	33.2428	35.3854	34.5153	36.9709	38.5985	37.9663	37.703	34.6749	35.1523	36.8661	35.9635	36.4912	32.748	35.6139	33.3864	39.9812	33.3941	36.136	33.335	33.4992	33.9462	32.5596	37.6665	33.0404
PIT2G_1741	33.4475	38.061	35.3753	40.6165	36.7751	36.0454	38.0716	37.0961	35.1307	38.0202	35.5358	38.0599	34.0522	35.0517	32.7603	41.8814	34.8589	35.7568	33.7879	34.7497	34.6263	32.6825	38.324	33.3584
PIT2G_1742	35.415	39.3878	37.9504	201.713	39.6192	42.2221	74.519	66.6757	37.6959	101.675	38.73	50.1423	167.984	165.021	37.2489	61.1119	44.9427	42.6414	37.7195	118.013	108.936	36.394	98.4091	79.9791
PIT2G_1743	34.9155	38.6106	36.9331	58.497	39.4005	37.1835	44.2187	205.327	36.8297	39.2482	38.3547	43.6514	98.8831	54.2003	35.6477	43.8007	37.016	40.2322	36.8169	76.3819	62.9544	32.9927	56.0585	59.9974
PIT2G_1744	34.4875	37.7617	35.7252	35.9999	37.9814	37.1042	38.8302	34.7244	35.113	37.0512	37.6568	38.1131	34.1979	35.4008	33.1662	43.0362	34.0916	40.3692	33.8867	35.7761	34.1373	32.4528	41.0367	33.2929
PIT2G_1745	33.8115	35.3969	34.6788	36.064	37.8775	37.0797	37.4906	33.2584	35.024	35.9383	37.5961	37.3297	32.2409	34.7304	33.0584	40.4068	34.1934	36.0736	33.2273	33.2571	33.7374	32.435	38.3922	32.9316
PIT2G_1746	34.0337	35.5973	34.4425	35.3074	37.3823	37.8057	38.6478	34.0511	35.9672	36.4004	36.5713	37.1889	33.0628	35.245	33.0876	40.0103	34.3136	36.3285	33.1318	33.8751	33.7184	32.4551	38.7513	32.8979
PIT2G_1747	36.4172	43.804	35.8047	52.2192	37.9896	38.9078	39.4673	40.8361	35.3702	38.9384	36.7488	41.3794	33.7034	35.8678	33.5233	40.5762	34.9025	35.3808	33.2303	33.9642	34.5183	33.2299	36.8198	33.4938
PIT2G_1748	32.7403	35.4597	33.7128	38.4391	37.8921	38.0411	37.5541	34.4986	35.6938	35.0115	36.4325	36.3448	32.9567	36.4093	33.4643	41.6131	33.7225	36.5855	33.0661	33.5333	33.2734	32.163	37.7866	32.9787
PIT2G_1749	33.8661	36.5675	34.8265	35.4294	38.4817	37.937	38.8943	34.8089	35.4363	36.6	37.1786	37.496	33.306	36.0184	33.1948	39.933	33.7088	36.1916	32.8968	33.691	34.225	32.6028	38.7933	33.7874
PIT2G_175	33.8775	37.1357	34.307	35.6557	38.8099	37.7208	37.3831	34.324	35.5575	37.1201	36.9556	37.1495	33.1624	35.9625	33.9399	41.8255	34.2814	37.2175	33.0508	35.0719	34.3797	32.5151	39.2401	33.3319
PIT2G_1750	33.0382	35.4615	34.2635	37.8223	36.9546	36.7063	38.2153	34.8974	35.3072	36.6204	37.2834	38.6501	33.2169	35.3101	33.6139	42.0773	34.8081	36.2265	32.563	34.2482	34.3546	32.3495	39.3502	33.5893
PIT2G_1751	51.7417	38.3609	37.3227	41.7076	41.501	47.6218	56.6335	45.1827	35.8109	38.5462	37.3058	38.923	106.571	36.9824	34.1152	41.1706	35.2405	36.0719	33.7215	35.9008	35.4945	32.9193	39.0236	38.2095
PIT2G_1752	34.2081	36.0051	34.6548	38.3108	38.5893	37.4705	38.0385	35.8107	36.1078	37.3069	37.0427	39.4828	33.5087	35.5561	33.2937	39.8129	33.8359	35.7332	33.084	33.7096	33.9505	32.8974	38.725	33.7927
PIT2G_1753	33.4569	37.7969	36.359	43.6605	37.5512	36.7313	39.5264	37.1774	35.2115	37.0033	37.0598	45.3382	33.4189	36.6125	33.4905	40.2847	35.0286	36.3436	33.3314	33.9718	34.7025	32.7481	38.3659	33.4216
PIT2G_1754	34.0904	38.0927	34.7574	37.9829	39.1932	38.1651	40.3686	34.8895	35.6964	37.4968	36.147	42.5441	33.253	36.5248	34.2304	40.3505	33.8396	35.1465	33.806	34.9112	34.301	32.5346	40.3885	34.0727
PIT2G_1755	34.2848	39.7288	36.2267	41.3282	37.6812	37.6863	39.898	34.7363	35.7079	37.173	37.4922	45.9081	35.2198	38.4862	33.2902	40.6965	33.6934	38.1729	33.4332	35.7614	34.2311	34.4549	41.1555	34.5673
PIT2G_1756	33.7107	36.5433	35.8474	59.0662	38.4599	41.5068	40.1466	39.4541	36.0737	37.4405	36.9853	43.9807	33.6164	42.6062	33.9894	41.1579	34.1213	37.1264	33.4053	34.4447	34.6279	32.6652	38.0847	33.331
PIT2G_1757	33.8884	36.0407	34.9071	37.8605	37.5981	37.2894	40.0113	33.5685	34.5058	35.759	35.684	38.2591	33.4148	35.7644	32.8097	41.004	34.322	37.2357	33.3205	33.5121	33.8708	32.3234	38.9012	33.8678
PIT2G_1758	33.676	36.5534	34.6776	36.4779	37.8565	36.1575	37.4056	34.837	34.0153	37.2298	35.7207	38.7295	33.0222	35.5873	33.6414	39.979	34.5969	36.0727	33.1527	34.0095	33.8757	32.4836	37.8172	33.4231
PIT2G_1759	36.0547	38.7744	35.5592	36.4488	40.7183	40.0328	39.2256	36.3784	36.8406	37.1353	37.961	38.4645	35.9025	36.5523	33.0713	40.0793	35.008	37.7973	34.6887	35.7814	34.3237	33.2322	39.3561	34.6517
PIT2G_176	33.9625	35.6068	34.685	37.0883	37.7554	37.3865	38.2866	34.7441	35.582	36.1889	37.052	38.1206	36.6664	38.8177	32.6417	40.3271	33.9003	37.6571	33.1867	33.595	34.2736	32.61	37.8163	32.8713
PIT2G_1761	35.1276	38.3778	36.7596	38.2863	39.0079	37.9287	44.8018	36.2086	36.9374	37.2727	38.93	38.2643	35.2928	36.3676	34.3462	40.4916	34.902	37.9692	34.478	36.9372	36.691	34.3221	39.4579	34.6001
PIT2G_1762	35.9956	38.0353	42.743	268.374	40.1769	44.3858	131.728	77.4176	77.7357	51.1377	38.4805	158.204	36.5805	38.3387	33.7302	41.0909	36.3378	37.8396	34.0651	34.694	35.744	33.0337	39.1437	34.4161
PIT2G_1763	37.1356	37.4019	42.6646	425.873	40.3558	45.7872	196.332	126.436	106.844	68.7166	38.3257	302.76	34.4859	36.5471	33.5209	41.6426	35.486	36.9612	34.2	35.1179	34.7249	32.7745	39.0012	33.9841
PIT2G_1764	74.1823	89.7959	351.347	8761.77	98.6321	237.682	3079.44	1407.71	1517.96	536.545	75.5487	4149.88	85.5199	137.376	35.8544	73.3043	59.0179	37.781	35.5057	49.2605	70.4308	34.3745	83.6322	51.7374
PIT2G_1765	35.5393	38.5999	51.4981	191.686	41.2759	41.0928	89.8416	66.3774	52.5962	49.559	40.3812	237.852	53.2331	78.2138	34.0158	62.713	46.4293	41.6851	34.5513	36.9414	52.2685	34.4833	52.8374	38.7312
PIT2G_1766	34.6378	36.8585	34.9783	37.7295	39.3187	37.9318	38.5706	35.5238	36.9794	37.1459	37.3798	39.5	33.3811	35.7522	33.197	42.4062	33.8969	35.9201	33.4733	33.603	34.9095	32.843	37.8938	33.0682
PIT2G_1767	34.1867	36.4037	35.2921	45.1176	36.9549	38.4454	40.5547	35.5307	38.5957	35.3152	35.6305	42.8753	37.3432	39.339	34.4548	43.6936	35.1557	37.3231	32.9106	35.4336	40.4564	32.385	40.5707	35.1408
PIT2G_1768	65.0659	50.7016	55.2786	108.624	54.1282	79.1388	103.334	123.981	43.3713	43.4584	40.5507	100.022	555.283	489.178	57.9048	110.237	121.589	59.0005	48.3174	336.641	258.942	48.8523	207.855	148.734
PIT2G_1769	34.2458	36.3627	35.1534	38.5099	37.9359	38.391	36.7794	34.7163	35.6501	36.2395	38.3019	37.3966	32.6726	35.735	33.4903	41.0684	35.4646	35.2516	33.7116	34.3156	34.0837	32.872	38.1665	34.1523
PIT2G_177	37.4789	44.0087	37.0481	43.5685	40.9788	42.6695	41.2199	39.69	39.1647	41.0725	40.9629	43.6613	67.2742	40.8674	35.9162	42.2918	42.968	38.6239	42.3771	45.1629	41.8864	38.444	40.6185	36.0058
PIT2G_1770	34.2166	36.7299	34.4233	38.4073	38.9556	36.9785	39.031	36.405	36.5524	36.8238	38.0408	38.6913	54.9104	36.452	34.1326	41.7078	34.0751	36.011	34.1786	34.6531	37.5776	32.8399	39.7626	40.3063
PIT2G_1771	33.5815	36.5167	34.4763	36.5843	37.8358	37.8585	44.8948	34.6498	35.43	36.1452	37.7075	38.5211	33.0129	35.703	33.5006	42.034	34.4145	37.2817	33.3247	33.8504	33.7413	33.0224	37.6473	33.3426
PIT2G_1772	34.3013	36.2192	34.5608	37.3138	38.2059	38.312	39.5608	35.0454	34.4759	36.2764	37.0802	37.6453	44.8368	42.5259	34.2189	43.4701	35.5816	38.5738	34.8186	38.4437	39.5198	33.8803	43.3289	36.9557
PIT2G_1773	65.5184	45.8328	52.8787	1003.5	60.6226	56.5211	186.451	91.2893	64.5109	359.101	43.6404	266.812	39.0332	87.6003	34.2565	47.4672	35.0827	36.0611	34.5119	36.0471	37.0691	32.9032	43.7146	34.7706
PIT2G_1774	73.9479	45.4267	60.7864	362.736	62.8399	52.0388	113.738	61.8718	62.2097	210.619	47.6022	161.127	46.6844	92.7404	35.1341	55.5166	36.2057	37.2084	36.9279	39.3948	42.0512	33.2409	49.4322	37.6074
PIT2G_1775	36.9639	70.8488	36.6952	274.822	41.1179	41.8494	78.0999	46.3617	38.6837	90.5537	38.2175	75.7434	33.2308	37.903	33.6301	40.3803	33.6512	35.8599	32.5512	33.4353	34.1708	32.3183	38.0747	33.2842
PIT2G_1776	34.5961	35.7796	34.6122	38.5334	39.2972	38.0772	37.914	34.4225	35.4347	37.5296	37.0921	37.7095	33.3471	36.0325	33.6027	41.9516	34.5015	36.4858	33.3668	34.3602	34.1935	32.6981	39.7948	33.3002
PIT2G_1777	35.0876	39.7774	37.5679	39.772	39.8066	40.194	41.0841	36.3793	36.7944	38.2234	37.4151	39.6419	35.4421	37.1829	33.7953	40.0014	35.2533	38.146	34.8113	35.9422	36.8815	33.6523	39.4472	34.5591
PIT2G_1778	95.6219	40.531	45.0524	50.7086	61.1583	60.8275	49.0649	40.1787	35.7635	46.1363	38.4553	49.7312	40.1719	40.8146	33.9117	48.0782	35.4283	40.1644	35.3504	37.7137	38.2047	33.1385	45.8486	39.7179
PIT2G_1779	113.021	43.1955	49.5931	53.7438	69.0171	67.9124	57.3246	41.1649	36.8577	49.2302	40.0006	53.118	41.0582	44.1112	34.7627	51.6696	34.8032	38.8916	35.3042	38.5535	39.595	32.8628	52.1911	41.701
PIT2G_178	38.7747	39.2282	36.2801	69.1511	40.1653	40.8208	55.8066	62.0027	41.6794	44.8597	41.0623	53.5028	41.9924	52.1538	34.5593	95.3946	37.6185	41.02	37.8913	52.0352	40.3447	33.8154	115.025	59.7522
PIT2G_1780	33.6375	96.361	35.4204	36.0371	36.3524	35.7597	36.7283	34.6175	35.4252	57.5489	35.3696	36.4745	32.3921	35.9469	33.5252	40.3254	33.1827	36.1332	32.8478	33.2697	33.8064	32.82	37.3606	33.0387
PIT2G_1781	33.5712	105.585	34.4458	37.1646	36.7275	38.5479	37.7995	34.6198	35.6858	63.0476	36.4191	38.2707	32.9673	35.3726	33.8448	41.4547	34.0832	36.5905	32.7758	33.0436	33.4615	32.2894	37.9913	33.5871
PIT2G_1782	34.4451	122.336	34.7744	38.0264	37.7751	38.6783	38.4088	35.2752	36.3637	77.8379	38.3289	38.411	33.2987	35.1473	33.3676	40.5395	34.5958	36.843	33.1564	34.6722	34.6785	32.8412	39.5962	33.3232
PIT2G_1783	34.1247	36.7708	35.1392	36.1688	37.9006	38.2779	38.2129	34.7565	34.5185	37.3427	36.715	37.51	34.0083	36.1309	33.2522	42.915	34.0325	37.3419	33.0976	35.1356	33.5204	32.5585	39.6748	33.6266
PIT2G_1784	34.3797	36.387	33.8874	36.2806	38.5586	37.0659	38.689	34.4471	35.5045	36.2273	37.8378	36.4825	33.3221	35.0394	33.0756	41.4726	33.9183	35.7888	33.0051	33.5547	34.6465	32.896	37.6722	33.2714
PIT2G_1785	34.0203	36.1472	35.0523	36.1778	38.5749	39.8196	39.7657	33.8572	35.4375	37.162	37.5789	37.6373	32.3324	36.1949	33.3494	42.9838	33.6108	36.8099	33.1735	34.236	33.7254	32.178	38.9208	34.3937
PIT2G_1786	34.699	36.7092	34.13	35.004	38.5006	37.4733	38.0478	34.0975	35.2272	36.3085	38.038	36.7784	33.1959	36.2333	33.6611	40.4056	34.5341	37.5418	33.2882	33.2822	33.6442	32.7136	37.9999	32.8927
PIT2G_1787	34.2906	37.7609	36.3298	35.9649	39.7159	38.8747	39.3713	34.4009	37.0033	36.9445	39.5243	38.5702	35.6131	36.8025	34.2992	42.313	34.9871	40.2421	35.37	35.5303	37.9152	33.5954	40.0807	34.3584
PIT2G_1788	35.1437	38.2134	36.2601	36.9338	40.8528	39.1085	40.3226	35.6607	35.0005	37.5801	38.6272	38.901	34.4116	36.4642	33.8631	41.7665	33.7743	38.4367	34.0369	35.2216	35.1206	32.683	40.5656	34.4779
PIT2G_1789	33.6185	35.324	34.1056	36.4161	37.4795	37.2541	37.6231	33.8232	34.7646	36.1181	37.1538	36.4479	32.6993	35.0447	32.9368	40.7567	33.3822	35.6959	32.5619	33.1347	33.7503	32.6436	38.8375	33.1685
PIT2G_179	34.3378	35.8957	35.0173	36.252	39.7556	39.5771	37.9345	35.6898	35.5818	37.0292	37.3474	39.1621	35.3286	36.9148	34.023	41.5778	34.6613	38.4328	35.1537	35.4976	35.3648	34.1583	41.5604	33.9426
PIT2G_1790	33.357	36.5849	34.7678	36.7559	37.7809	38.3881	38.2648	34.1224	34.7797	36.1605	36.526	38.2161	32.6373	36.3746	33.8622	41.8191	33.8992	36.0925	33.572	33.7654	34.239	33.3603	38.2828	34.0353
PIT2G_1791	33.6302	35.7685	34.2703	35.7438	37.759	37.2471	38.1623	34.5099	35.3324	36.3325	37.2477	37.3169	33.7742	35.487	34.2765	40.4958	34.1808	38.5696	33.7047	34.1178	34.5891	32.8297	39.4266	32.8611
PIT2G_1792	34.575	35.647	34.5706	36.3549	37.9233	37.4833	38.8095	34.709	36.0559	36.8145	36.7884	37.9068	33.9324	36.1037	33.8009	42.8449	34.2846	37.5721	33.6414	35.1346	35.0821	33.0086	40.1436	33.79
PIT2G_1793	33.8835	36.254	35.1551	98.2439	37.1023	37.0312	46.5202	46.7191	37.1168	38.4006	38.2019	69.2416	111.557	99.2985	33.4921	44.073	41.9244	39.9777	34.3349	45.2551	48.0285	32.7262	45.7737	43.833
PIT2G_1794	34.5129	36.3018	34.7657	36.0977	38.609	37.718	37.4102	34.5317	35.1824	35.6671	37.4466	37.7869	33.1157	35.3411	33.1217	39.8526	33.7588	37.2961	33.202	33.9454	34.3486	32.5311	38.3999	33.2859
PIT2G_1795	33.8938	35.5114	34.029	35.2436	37.5498	37.2904	38.1929	33.8374	35.2787	35.7626	36.6129	36.4855	32.6295	35.1766	33.3051	40.5901	33.7172	36.3965	33.2774	33.583	34.1746	32.1236	38.6233	33.187
PIT2G_1796	34.9686	37.4756	35.74	37.5391	38.7789	39.7367	38.7651	35.831	37.8672	38.8933	37.6795	39.5983	34.4496	35.9215	34.0439	39.6473	34.3233	37.1156	33.8552	34.4965	35.0977	33.3546	39.1798	34.1266
PIT2G_1797	35.2588	38.6619	36.6647	35.7835	37.8164	37.3993	41.0834	34.3202	36.9792	36.9184	38.9937	38.9479	35.71	37.4611	33.693	42.7787	35.0295	40.0472	34.5869	36.8113	35.7115	32.9991	39.7351	35.1281
PIT2G_1798	34.318	36.1466	35.0456	43.2279	39.3471	40.1608	40.8874	35.1102	36.9268	38.2176	38.5331	40.0259	34.0889	36.6474	33.6836	41.4532	35.349	36.1387	33.3955	34.2322	34.548	33.0217	42.4438	34.0261
PIT2G_1799	33.1737	37.6512	35.2045	34.7409	36.8558	35.5957	37.7354	35.2154	35.6593	36.7424	36.9348	36.4689	33.1661	37.1347	33.5997	40.1708	33.4241	36.5486	33.9015	34.9416	35.3835	32.6862	39.0301	33.9821
PIT2G_18	33.5014	34.7832	34.1814	35.9891	37.4645	36.5404	37.2186	34.1951	35.281	36.5263	37.3687	36.9313	32.8371	35.3296	33.0844	40.7438	33.5286	37.7078	32.9985	33.9997	34.1737	32.5877	38.8777	33.3229
PIT2G_180	33.9703	36.5777	34.4097	35.9061	37.6541	38.6746	38.8395	35.6154	35.6355	37.4833	37.6546	37.1026	34.6531	35.8562	34.4867	42.6093	34.9684	36.5719	34.9447	34.9656	35.8181	33.5349	40.7239	34.6692
PIT2G_1800	34.5924	37.7876	37.2068	38.7511	38.0609	37.1665	38.7902	35.4842	36.2251	38.0553	36.9115	37.3452	35.5654	36.6226	34.0528	43.1529	34.4962	38.5797	34.0377	36.237	35.3373	32.9956	45.5818	34.5037
PIT2G_1801	35.9628	39.9015	36.8096	37.1367	40.2771	40.5999	41.6758	36.4717	41.1984	46.9376	38.6477	40.648	40.2728	35.5898	34.5759	41.7933	34.1965	36.021	34.6063	37.7977	39.6452	33.6134	57.7581	39.0788
PIT2G_1802	33.2709	35.844	35.8993	38.3753	38.1124	37.7304	38.7563	34.6385	35.9719	36.7587	37.4432	38.4706	32.749	35.2984	34.0323	41.0517	33.838	35.3619	32.9889	33.8499	33.7017	32.9595	38.9625	33.0886
PIT2G_1803	33.3234	36.0894	34.0581	41.777	37.4003	38.3937	39.0579	34.769	35.2941	36.9962	37.5438	39.718	33.2557	36.4001	33.5839	41.663	34.3941	36.7465	33.7245	34.1114	34.2942	32.8835	37.7175	33.3221
PIT2G_1804	33.1427	35.4602	34.5862	36.2557	37.8486	37.1599	38.2833	34.2501	35.8128	36.7521	37.0731	38.4247	33.1906	35.0254	32.9649	40.038	38.687	36.301	33.6193	34.9167	37.8897	32.9667	39.7718	33.724
PIT2G_1805	33.6135	36.0913	35.036	41.2077	38.683	37.5871	39.5456	36.328	35.7799	40.1304	36.8114	58.1481	33.1447	35.6852	33.1353	40.389	41.128	35.403	33.3153	33.3402	35.1971	32.6909	38.4068	33.7373
PIT2G_1806	104.056	58.383	50.5162	104.151	114.085	124.62	180.139	112.138	45.2418	61.8281	43.5246	57.1439	57.4352	39.2347	34.2656	44.5272	42.5054	38.2717	34.7204	43.3538	43.5053	33.3159	40.9172	37.7891
PIT2G_1807	169.661	62.8484	49.2887	58.0154	92.277	109.621	164.223	122.647	70.5438	67.7237	59.1179	65.0341	457.667	38.5	36.5976	42.5094	46.0313	36.7687	35.1683	46.0832	42.2022	33.4519	38.725	70.3015
PIT2G_1808	691.194	101.551	84.0101	135.525	185.933	354.44	601.202	403.226	47.1754	86.9113	43.3204	73.9456	1964.55	42.1178	46.6524	41.2943	47.1585	35.852	34.0818	62.1895	44.0759	32.9718	37.5843	244.872
PIT2G_1809	141.589	53.6771	47.4308	57.918	69.165	103.705	152.613	101.453	46.4279	52.5285	42.8405	54.8838	408.371	41.6276	37.3575	44.3933	44.9835	38.5248	35.3862	48.3071	45.0279	33.5143	39.449	68.0556
PIT2G_181	35.9004	36.2503	35.5367	40.7105	39.6172	38.1139	41.4795	36.6159	38.647	37.6461	39.1171	39.235	42.2668	45.521	33.8271	40.3933	36.6964	39.1062	35.7677	37.1723	36.6527	33.4682	48.0554	36.1338
PIT2G_1810	45.9117	50.8186	47.7139	71.249	51.0091	60.1543	53.8179	53.3134	47.1738	52.9081	46.812	55.0037	53.8598	60.1495	40.5911	61.5982	49.1765	72.1572	39.8544	44.4252	45.7527	39.1674	94.8101	45.3362
PIT2G_1811	75.7851	51.3185	68.4055	106.121	59.6011	96.3914	88.4529	76.7983	268.752	41.3085	40.6241	261.085	275.901	310.624	52.1731	84.3231	75.0352	48.3585	42.7942	255.983	170.006	40.7564	167.012	103.254
PIT2G_1812	90.2492	57.4849	58.7881	88.6242	69.0769	111.032	82.3828	74.6686	49.9324	47.958	45.6709	112.232	149.287	126.002	49.6094	58.4884	45.9078	42.5914	39.8405	187.869	101.82	34.2406	117.873	74.802
PIT2G_1813	83.0471	55.4762	61.7796	92.37	61.7242	110.467	79.0828	65.1593	45.0654	42.1276	39.8852	114.886	165.917	128.936	51.3463	57.3588	46.4489	39.2188	40.3541	204.82	110.248	34.664	119.643	73.6528
PIT2G_1814	170.901	74.1604	81.1243	147.368	99.8679	208.384	161.288	128.169	58.7238	49.3276	47.9191	206.288	535.761	416.599	74.7235	106.194	94.2377	56.8844	54.683	521.281	276.445	44.06	278.719	160.157
PIT2G_1815	871.362	236.134	389.907	799.416	367.927	983.214	793.243	558.684	103.992	71.2801	72.5718	976.399	4460.6	5087.1	382.088	951.153	686.163	232.238	223.275	4764.96	2395.12	177.144	2404.24	1272.57
PIT2G_1816	879.451	241.613	220.247	506.919	344.262	940.938	510.226	512.655	134.239	86.3705	75.4828	1096.02	2162.95	1247.53	303.968	202.799	139.541	109.506	133.455	2810.82	1113.71	50.791	1379.3	724.53
PIT2G_1817	100.577	66.5409	84.7112	250.103	89.1754	123.12	98.5813	78.5037	55.7747	57.1019	49.1971	142.146	126.017	131.819	41.2855	56.7514	52.4815	40.8752	39.1598	99.0003	80.3946	35.8103	72.2884	59.3768
PIT2G_1818	897.11	327.16	1206.78	2140.66	666.751	1336.65	599.689	214.057	83.3131	186.174	135.727	630.869	203.459	168.499	48.8274	87.3341	58.7037	41.8955	40.3468	122.063	97.8268	35.375	117.478	95.4602
PIT2G_1819	114.385	87.8387	195.287	356.18	115.704	193.558	126.988	87.7307	65.9109	71.2269	61.2755	145.843	85.5929	70.7883	38.3345	49.8518	43.1999	38.6592	36.7396	65.9968	57.723	33.5677	61.6141	53.4222
PIT2G_182	36.0167	36.7915	36.0505	38.4107	38.8932	40.529	41.2262	36.3114	35.623	37.3956	38.3689	40.6228	34.2558	39.5115	34.717	42.8989	37.0135	36.6959	33.3149	36.2508	37.8058	32.7596	48.2129	33.4549
PIT2G_1820	37.1751	39.6012	42.7166	48.3026	42.5273	49.5143	45.039	45.7503	39.2125	39.5724	38.8887	46.7091	38.2513	41.3556	35.0429	43.4645	37.3854	37.9402	34.0286	39.1046	39.4845	33.2324	40.8653	37.4287
PIT2G_1821	109.335	55.9191	66.8893	175.461	84.795	122.076	187.724	358.275	56.0692	100.998	45.2915	98.8226	385.708	623.346	47.2925	95.4649	72.8009	52.6287	45.3869	196.896	214.683	45.0429	289.976	128.834
PIT2G_1822	56.4174	56.3182	86.4311	118.009	60.4351	83.7929	63.5194	682.338	46.4755	46.2165	41.2871	72.5965	94.9911	52.8779	38.3626	45.9775	38.221	36.0337	34.8168	50.3085	48.8441	36.3472	52.5378	44.0833
PIT2G_1823	38.9921	41.0771	41.898	47.6405	42.1499	43.758	43.8454	42.1659	41.3069	41.1632	40.22	47.1023	48.1471	37.7546	34.0214	41.4055	36.2963	37.8046	34.1628	38.7068	38.1732	33.0048	40.0164	36.2307
PIT2G_1824	68.7141	110.333	61.8856	152.703	58.4105	82.8001	84.909	80.9156	52.4169	60.4763	51.4549	81.7927	34.5917	42.0969	49.4135	41.7503	36.5126	37.0401	33.9542	38.3856	39.7898	48.8723	37.5685	36.9838
PIT2G_1825	33.7201	37.9182	38.6182	38.9802	39.9693	40.4783	40.1675	37.0666	37.9627	40.0298	38.1698	42.7972	34.2215	35.5383	34.1579	40.3055	34.7029	38.2854	35.4247	34.6408	35.8946	33.3256	38.6988	34.6665
PIT2G_1826	34.2445	38.3235	35.0187	37.2948	39.8304	41.9418	41.8314	36.1207	36.9652	37.808	39.0351	41.2722	34.0355	35.9991	34.9486	42.255	35.4516	37.4483	35.9469	34.9345	35.7236	33.5821	38.6422	35.4733
PIT2G_1827	33.8032	37.3258	35.4533	34.9009	37.3603	39.3172	42.4961	34.1416	34.7611	36.5768	36.196	36.774	33.1065	993.089	34.1014	40.9952	118.457	34.9105	32.56	33.5521	57.0945	32.3848	38.2652	34.2601
PIT2G_1828	44.03	48.8725	43.475	55.2753	47.9187	55.5412	48.6653	42.7504	42.0696	45.6674	45.1263	47.2354	45.3009	53.7214	39.4683	58.2939	45.2859	66.2279	38.1179	40.2432	41.2276	37.3774	83.8405	43.3312
PIT2G_1829	34.2715	39.1367	35.1061	36.1705	38.6955	38.4035	39.5254	34.8006	34.6141	35.3837	39.056	37.8098	33.6491	35.2446	33.4041	40.7737	33.3701	35.5123	33.2271	34.5259	34.1312	32.5443	38.4451	33.4411
PIT2G_183	34.0627	37.2832	34.3821	36.8784	38.2767	37.4041	38.7481	34.4376	35.2033	36.636	38.0008	38.455	33.4951	36.6388	33.7266	41.9783	34.2662	36.9374	34.0312	34.404	34.3974	32.9316	38.111	33.4045
PIT2G_1830	33.5616	35.622	33.9668	37.1856	37.9879	41.0245	40.3177	34.624	36.37	37.3531	38.9214	37.8726	33.8921	36.1618	33.4816	41.5547	34.6802	36.2104	33.6464	34.8191	34.8034	32.7403	37.2192	34.4293
PIT2G_1831	35.1798	37.2403	36.3128	37.1208	39.5295	37.5627	38.2415	34.0002	34.8588	36.1336	36.9507	40.0457	52.7669	40.0955	33.656	50.5756	34.9258	38.7855	34.1736	33.3094	33.8508	33.0292	40.3995	33.8886
PIT2G_1832	15377.9	50547.2	30249.5	14606.1	56672.7	49718	30217.5	42308	30365.9	44423.5	27228.7	66079.8	5324.47	14034.3	38697.5	5122.62	31170.6	15305.4	54260.7	18673.3	45142.5	19072.9	3628.02	36101.9
PIT2G_1833	21603.2	60493.8	48008.6	5571.99	79355.1	61920.4	32747.6	63366.2	40653.5	69273.7	38694	80285	19524.4	19074.5	76190.7	16645.7	55355	26771.5	78419.4	21348.7	71939.1	27651.9	6551.74	77910.8
PIT2G_1834	33.1201	36.3374	35.1688	41.1375	36.8108	36.7185	39.1797	34.9011	34.3371	35.9918	36.3162	43.4632	32.1707	35.6474	32.965	38.9152	33.8109	35.5922	32.9761	33.3275	33.165	32.0737	37.7403	33.0532
PIT2G_1835	36.4557	40.4418	41.4484	41.9133	43.3799	54.8927	42.4575	66.2686	43.4267	38.2081	37.9356	45.1936	146.41	109.792	39.804	46.4055	46.4525	43.004	35.5143	103.386	95.4597	34.2199	52.0529	210.151
PIT2G_1836	33.3881	35.8538	33.6065	36.5997	37.7622	37.3188	38.3914	34.2636	34.3583	37.0665	36.1182	36.735	32.5476	35.5055	33.471	40.0337	34.8128	35.7988	33.7429	34.0563	34.4529	32.931	38.2402	33.7928
PIT2G_1837	34.3636	39.8033	34.6523	51.4657	37.1749	38.0304	41.1905	55.4203	35.6112	37.4256	36.8579	41.5708	136.442	72.0868	39.1851	45.7241	38.4824	37.6478	34.3448	58.3811	63.547	34.8041	56.6322	53.4376
PIT2G_1838	106.642	437.371	60.2625	475.325	99.6494	116.438	118.106	111.483	56.235	116.775	104.892	128.239	383.941	285.977	53.0243	62.061	57.9005	43.17	43.6084	130.409	133.496	94.1737	89.8404	161.988
PIT2G_1839	33.734	35.474	34.3003	45.2141	36.6192	38.9238	40.2419	37.9706	35.8132	37.0011	37.0782	39.9976	34.2108	36.687	33.0815	40.4665	33.3358	37.1078	33.469	34.5973	50.6603	33.2746	38.7946	33.1719
PIT2G_184	36.1108	37.4348	35.1799	36.0754	39.7388	38.8402	39.7833	36.424	36.4065	37.6561	39.6257	38.7645	34.9574	36.1209	33.4289	41.7476	34.7583	40.1135	33.5947	36.6252	36.6427	33.1706	38.3698	33.6974
PIT2G_1840	36.1902	37.9815	55.9209	615.063	41.6902	48.3633	260.323	146.833	140.637	80.6741	39.5412	354.31	33.2069	36.7364	33.6524	40.8021	34.6591	37.1226	33.2306	33.0606	34.2023	31.9252	38.5411	34.1915
PIT2G_1841	39.1413	61.091	41.5621	362.881	42.1422	46.7208	80.9494	320.629	55.1411	71.2865	40.2246	154.766	1262.31	1798.8	94.7968	347.575	117.812	70.1954	60.4295	505.804	718.046	40.3672	517.226	853.588
PIT2G_1842	35.3455	40.4398	35.7698	77.3762	44.148	45.2681	48.5273	65.3725	43.3701	60.6927	39.0659	45.7635	36.3465	40.3935	37.7097	43.0027	41.5011	41.9421	49.9419	40.7426	42.8592	40.8332	39.278	40.904
PIT2G_1843	39.6407	44.4052	36.9669	44.1805	43.479	46.0311	43.0008	38.6082	40.8495	42.0968	42.3658	42.8346	35.7742	37.6895	34.5369	42.1422	37.1525	37.2076	36.3095	35.7187	36.471	35.4437	39.7287	36.0877
PIT2G_1844	118.529	359.381	155.254	169.095	503.309	1174.46	1010.09	522.012	820.941	419.846	149.58	594.136	230.614	162.769	604.298	67.5117	300.894	1773.93	4282.53	102.301	179.79	1848.05	71.6776	350.028
PIT2G_1845	32.9198	34.4972	34.1099	36.1881	37.3362	37.3821	37.1728	33.944	34.2931	35.1049	35.8577	36.5546	32.8808	35.1277	32.9734	39.7928	34.2538	36.2152	33.5958	33.9537	33.4629	32.1752	37.9977	33.7199
PIT2G_1846	35.6886	39.6461	38.3304	39.593	40.3554	38.5914	42.5262	47.9822	37.689	38.324	38.4736	43.1146	37.0958	36.7668	33.49	41.235	35.5071	40.0904	35.2949	33.615	35.4259	33.8053	41.4841	34.6851
PIT2G_1847	34.1152	36.713	34.5641	36.5836	37.3739	37.9737	37.6801	34.6414	34.8048	35.7687	37.8833	37.7153	33.7933	35.1496	33.7112	40.9213	34.6255	36.5071	33.4518	33.9469	33.4566	32.5165	38.7094	33.3538
PIT2G_1848	33.4072	36.8439	34.2514	34.9616	36.9475	36.784	37.2949	33.727	35.0344	36.1588	36.7752	37.4927	37.6201	36.0356	33.3239	41.9142	34.954	36.1281	33.1178	35.6559	34.9893	32.4316	38.2949	33.5892
PIT2G_1849	33.3618	36.2303	34.9327	36.9217	36.4761	36.3833	37.8134	34.4312	33.7148	36.297	37.0035	37.2368	32.838	34.5973	33.6749	39.6019	33.6513	35.5937	32.7599	33.2627	34.5273	32.5849	37.8259	33.1775
PIT2G_185	33.2791	35.7693	35.0888	37.5978	37.0586	34.4924	37.0448	33.4964	34.3449	36.9185	37.1328	37.735	35.3882	36.7286	33.9131	42.6053	33.4368	35.8185	33.8761	34.3283	34.371	33.2096	40.2121	34.1362
PIT2G_1850	33.3343	37.1207	34.7663	35.546	37.6272	37.0737	40.2104	34.4651	35.2054	35.5546	36.7868	38.4902	33.9902	35.4755	33.119	40.0328	34.8848	36.7783	33.3141	34.3181	34.0189	32.8019	37.7285	33.4538
PIT2G_1851	52.7782	50.8887	39.337	81.4928	45.2685	61.6506	111.378	201.128	43.3898	41.3838	41.3007	89.6902	1120.19	1141.11	70.0982	200.396	233.102	85.9675	64.0779	620.355	515.716	66.9834	380.821	290.283
PIT2G_1852	32.6236	35.9275	33.6545	35.5867	37.1488	35.8661	36.5555	34.1795	34.9822	34.9623	35.7285	36.5068	32.3661	34.7009	32.9688	39.4424	33.9198	35.6161	32.7514	33.2099	32.7387	32.3842	37.1766	32.9801
PIT2G_1853	41.0782	39.9348	48.492	66.3936	47.8163	45.8915	51.8795	38.841	36.834	37.8007	38.235	49.2758	54.8479	55.5423	34.1881	43.6424	38.1785	37.2871	35.0815	46.2166	45.9439	33.7991	44.9084	40.1988
PIT2G_1854	34.8005	38.669	36.449	37.3697	39.5893	38.3001	38.502	35.2718	36.5819	36.7866	36.3205	39.2926	37.2692	37.7415	33.6892	41.0626	36.0243	37.8168	34.3231	34.9299	36.1901	33.0389	39.0986	33.9379
PIT2G_1855	36.1262	44.7684	35.8303	56.6452	39.2436	40.284	51.246	42.4275	35.8292	37.9287	37.7857	42.138	140.334	115.876	39.8435	51.308	39.438	38.5624	36.0121	58.1376	59.4364	36.2595	60.5365	46.7854
PIT2G_1856	34.1008	36.282	34.1205	44.6674	37.5384	37.0541	39.777	42.9988	36.4032	36.5175	36.5152	38.6515	126.334	123.512	35.8503	52.4269	40.061	37.3763	34.2597	64.8344	51.6193	33.0965	51.3896	73.3422
PIT2G_1857	36.0619	42.6973	35.144	47.0168	41.3905	41.5945	42.1948	37.5649	37.128	38.2272	38.845	42.0569	37.8969	38.6429	34.7177	41.0589	36.7752	36.4921	34.0984	37.1525	37.9518	35.8538	42.3249	35.8898
PIT2G_1858	35.6287	76.9764	34.6906	75.8596	40.4722	40.4513	44.9167	57.6108	37.6042	41.7226	38.7549	48.2754	133.575	94.4962	40.2832	86.2358	39.4167	39.986	38.4746	70.7921	90.8679	35.2584	101.7	102.062
PIT2G_1859	42.5423	97.9031	52.6988	70.0109	64.3528	67.9121	57.5698	56.5509	56.8731	62.1754	47.5462	145.44	62.0625	69.1066	109.671	64.4691	73.04	66.6769	124.335	59.0263	99.6618	64.2149	50.4216	98.9454
PIT2G_186	33.0853	35.8036	34.8928	36.788	36.9804	38.5894	38.511	33.9571	35.3035	37.8404	36.768	37.5798	33.3239	36.2077	33.5065	41.1615	34.5009	37.7468	33.4656	34.7886	34.904	33.2126	38.9283	34.4985
PIT2G_1860	37.1164	42.7465	37.7032	45.1031	43.3846	45.4111	45.2154	38.9508	41.1504	42.5411	41.7135	46.0852	44.4376	45.8879	36.3678	42.9512	40.7466	37.2133	39.3487	39.8534	43.6627	36.1042	39.8979	38.6754
PIT2G_1861	43.5818	42.102	40.602	63.549	43.6396	47.9838	63.8838	57.7082	37.5529	38.7291	39.261	51.1862	282.159	238.313	39.3838	60.7433	47.8313	43.8188	39.7428	81.9665	95.6894	37.4546	94.7242	57.2392
PIT2G_1862	33.3906	34.7753	33.3161	34.6517	38.7797	37.144	38.1883	34.1191	34.6522	35.8443	37.0867	36.3205	33.871	34.3921	33.1691	39.5401	33.7132	36.2927	33.1888	33.9393	34.1887	32.2005	38.3585	33.0494
PIT2G_1863	37.0955	38.0204	35.9943	88.4738	40.2633	41.7415	55.7328	58.9732	43.2045	41.305	37.8407	74.5997	144.725	166.83	38.7767	58.4072	62.0837	42.2611	36.9559	95.3204	77.7087	36.273	79.3038	60.5612
PIT2G_1864	90.1873	64.3512	52.3043	195.234	64.61	104.566	495.443	307.989	75.7654	44.2873	61.2258	302.917	6270.51	9899.38	400.485	1447.41	1318.09	360.182	242.496	3986.03	2707.48	290.867	2777.66	1879.75
PIT2G_1865	33.7918	37.0945	36.7587	62.7944	38.7665	38.9314	41.5446	40.4782	36.8278	38.2869	37.7727	48.6325	43.6794	40.064	34.3156	43.4651	35.0801	36.2618	34.1749	48.4873	37.7104	32.698	43.9414	37.5224
PIT2G_1866	66.4967	47.3204	41.6171	83.0458	50.6619	68.3491	159.494	131.794	45.9743	39.8305	44.6909	123.84	1773.61	2522.32	127.01	357.499	412.446	139.676	101.552	1237.32	902.584	114.107	801.052	497.536
PIT2G_1867	33.1683	35.5818	34.021	36.4353	37.4653	38.2868	37.3003	34.224	34.8669	35.5815	36.7985	37.2561	32.4617	35.3187	32.9853	40.291	33.413	35.5522	33.7052	33.6704	34.4223	32.7697	38.9456	33.3888
PIT2G_1868	35.2394	36.0957	34.6257	40.4237	38.1996	38.6368	39.79	36.6465	37.0652	38.0935	38.2598	39.2632	90.0141	72.8457	34.4723	50.3829	37.0783	37.9686	35.1626	54.6555	57.7346	33.0762	56.8552	54.0106
PIT2G_1869	32.9472	36.5814	35.3394	36.8875	37.3028	36.6835	37.2597	34.3062	35.0572	35.3259	36.3894	37.9868	33.2805	40.9943	33.5122	41.8845	34.8982	37.1603	33.8092	35.2923	34.8466	33.2759	38.5266	33.9445
PIT2G_187	35.0396	35.5871	35.8783	37.1897	38.9617	37.3508	39.6969	33.9228	35.8994	37.395	38.2771	37.9536	36.7465	38.5039	34.8874	42.6093	34.7816	41.2893	34.8972	34.245	34.2315	33.3973	37.873	34.9835
PIT2G_1870	33.6903	36.7866	34.8253	35.9559	37.9594	38.4108	37.3186	34.1771	35.8428	36.6575	36.4727	38.8605	34.0985	36.7292	33.6993	40.1923	34.9364	36.4005	34.6486	35.7982	41.2899	33.5311	38.6773	34.3195
PIT2G_1871	33.8989	35.4862	34.5906	36.4291	40.1237	36.4061	37.3174	33.769	35.3983	36.0857	37.7635	36.8506	32.3254	34.8493	33.4771	40.2509	34.2665	35.5855	32.9707	33.6546	33.6543	32.2911	37.1493	33.1282
PIT2G_1872	33.8408	38.567	35.8607	38.4413	38.1977	38.2167	38.9019	34.778	35.9464	36.538	37.1458	40.1783	33.1257	35.4655	34.125	41.7413	34.8617	36.5813	33.8597	34.2722	34.9053	32.8434	38.2446	33.6306
PIT2G_1873	33.6405	35.3246	34.0783	37.2055	36.53	36.3373	37.2125	33.9616	34.9783	36.5562	37.3781	36.3247	32.8473	60.4262	33.3511	42.551	34.7183	37.3108	33.6197	36.2709	35.1704	32.2172	38.6813	32.968
PIT2G_1874	34.6534	37.1052	34.4802	37.331	38.6451	38.1551	39.4123	35.2982	35.9177	37.8536	37.3754	38.7842	35.0799	35.7139	33.4079	42.0556	34.7203	36.4805	33.4924	35.9224	34.8155	32.7458	39.1565	33.4417
PIT2G_1875	34.7676	38.9548	37.796	35.9675	39.6526	39.5571	43.1944	36.6423	36.5647	37.7162	38.3012	39.8366	35.2089	37.8144	35.1116	41.3602	36.333	38.7961	35.5836	35.6251	35.5676	33.7491	40.2571	34.8606
PIT2G_1876	2054.3	324.191	2020.73	3051.81	1481.96	2924.23	5484.99	1785.71	364.004	92.8041	284.609	2906.5	38227.6	46362.9	2152.52	11900.4	4281.55	1994.19	1041.98	21964.9	9695.9	1330.55	30710.9	10300.5
PIT2G_1877	44.0976	38.4089	42.0623	49.2189	45.2202	52.5228	63.2514	43.5196	36.7451	38.3891	38.0273	53.369	281.309	138.992	38.4106	61.7812	71.5023	51.6649	40.5273	150.858	90.931	39.7337	143.962	60.4079
PIT2G_1878	34.064	35.7137	34.827	37.1565	37.8919	37.7684	37.7112	34.7243	35.9479	37.2598	35.9278	38.617	32.8523	35.3448	33.5684	40.6265	34.5555	36.3973	33.1294	34.1631	34.5073	32.9335	37.0015	33.2198
PIT2G_1879	33.7413	38.8113	36.793	34.9867	38.2647	37.6771	38.2169	34.131	35.0631	37.0757	37.4893	36.2965	34.2196	37.1443	35.7668	43.4487	34.8449	38.7042	33.8326	34.4078	35.2	32.4807	38.7013	33.8935
PIT2G_188	37.0086	41.7656	37.0413	149.995	40.493	44.4727	76.4226	57.6878	45.2346	41.7574	39.2932	98.968	138.532	407.599	40.3008	136.621	79.758	47.4563	40.7058	82.9288	119.558	38.8822	180.893	60.5414
PIT2G_1880	33.8235	36.8771	35.5701	36.9088	38.0512	38.2788	39.3803	34.7782	34.7788	35.7273	36.536	36.9176	33.1037	35.6129	33.1318	42.9982	34.0786	35.7445	33.6625	33.7669	33.7445	32.6715	38.8877	33.7259
PIT2G_1881	42.6289	45.9682	37.6053	54.5272	45.0692	40.3334	228.502	103.064	47.4322	38.1755	39.05	86.7658	2477.53	3511.4	322.875	2374.1	609.701	254.725	124.498	2868.48	1145.14	119.942	3297.07	881.559
PIT2G_1882	39.5813	46.9682	39.1817	40.6286	48.4499	46.2724	49.9098	42.4623	47.626	46.5937	47.4323	58.8715	41.509	42.7716	34.4639	47.0692	39.3991	37.082	34.8852	42.4753	42.746	33.6001	41.0898	36.4203
PIT2G_1883	47.6935	39.1995	36.5187	42.8686	46.1033	47.8181	54.0027	61.5841	37.0654	39.1685	39.014	39.7914	85.6131	36.7654	34.0829	42.1427	35.5252	36.7137	33.6684	36.3784	36.3686	32.8513	39.8722	37.0605
PIT2G_1884	52.7865	46.1213	49.5731	521.169	58.0487	67.0436	116.161	142.202	60.3439	61.9781	52.7808	263.739	72.8107	56.6506	37.2704	45.6142	45.4867	41.4636	40.8117	44.4375	53.244	36.9348	42.2503	40.7739
PIT2G_1885	63.1089	65.3335	93.4397	2559.97	61.709	107.091	965.72	431.929	332.272	164.44	51.729	1275.48	2676.16	5504.04	143.871	3042.61	572.097	149.56	140.659	475.725	1284.81	118.523	2113.85	282.078
PIT2G_1886	33.4268	36.0898	33.8835	35.7889	37.1255	37.3533	38.0765	34.12	36.1832	37.0181	37.6283	36.9348	33.4116	34.8303	33.7761	41.1984	34.0239	35.3332	33.5764	34.1968	35.5308	32.8143	35.6913	33.9655
PIT2G_1887	34.9225	39.6981	36.5436	38.1925	39.6003	40.4088	41.0961	36.4694	37.4342	37.8752	38.4087	40.6225	34.5659	35.6893	33.7079	39.5006	35.0571	37.0175	34.7507	34.7943	35.8034	33.1133	37.9249	33.3274
PIT2G_1888	37.3965	39.8147	37.0384	39.9638	42.3546	44.8689	41.4676	37.3241	39.6038	41.7812	41.5845	42.0803	36.1172	36.4633	35.3134	45.1009	37.8606	38.0537	38.125	37.0182	37.1642	35.866	38.9347	34.8928
PIT2G_1889	47.9383	40.4564	44.9595	241.759	49.069	55.0908	96.9673	58.8485	41.22	113.004	39.4738	92.5392	36.1126	42.2665	33.9609	41.1061	36.8238	36.663	35.403	36.5602	36.7097	33.7944	38.6081	35.4885
PIT2G_189	39.1947	37.4929	34.4183	45.0148	38.5387	41.9784	82.3661	37.1611	36.7407	38.6056	37.615	46.0633	657.504	1578.68	63.398	1376.54	205.392	72.6808	58.7837	68.7303	358.552	51.9443	842.195	49.2196
PIT2G_1890	41.5118	166.865	40.9567	91.3188	44.7063	46.9859	73.4488	50.6325	49.1063	97.6824	42.5038	74.2495	284.533	335.812	40.9056	327.339	85.9893	50.5416	46.5941	52.0403	141.916	40.2874	227.483	41.5004
PIT2G_1891	37.0476	38.0773	35.7942	38.0929	42.9767	42.5222	41.841	37.6929	39.205	40.6385	40.3834	40.0031	34.8719	36.3476	34.5534	41.4296	35.4166	36.6122	35.1907	35.4619	36.1952	33.7033	39.4598	34.3996
PIT2G_1892	33.8316	35.285	34.2219	36.583	37.8324	38.1933	37.5006	34.8545	35.1088	37.0695	36.8513	36.8016	62.2341	49.8976	34.8529	47.8594	36.0614	36.5057	34.1537	41.6224	42.15	33.6328	44.9048	40.2659
PIT2G_1893	42.9265	98.1928	40.4734	264.839	41.3816	50.7565	202.316	83.9681	71.3368	77.0356	39.926	189.303	1673.72	2780.47	86.2394	2493.16	340.824	97.1861	97.7932	137.455	778.069	76.8584	1529.69	69.1696
PIT2G_1894	34.489	36.4191	35.6924	85.6243	37.3081	38.2546	69.0166	41.423	40.7624	38.152	37.5145	55.935	100.68	123.598	35.0347	131.31	48.509	40.1675	35.7289	36.3675	61.9682	34.5423	90.5582	34.2807
PIT2G_1895	33.8302	35.8363	34.0912	37.2803	37.4532	37.4726	37.6331	34.8063	35.1432	36.269	37.9316	36.6029	33.6135	36.8174	34.1198	42.4468	34.396	37.1687	33.0715	35.1678	34.899	33.6852	40.1968	34.0256
PIT2G_1896	92.8615	49.1786	68.4667	242.756	72.4968	85.4818	95.053	53.2529	44.1666	103.278	44.3229	101.581	51.1513	49.594	36.4524	50.9684	40.8362	40.6767	41.4635	44.6498	43.2885	38.249	51.1822	40.5077
PIT2G_1897	35.8792	43.2775	37.5578	95.0166	42.0038	44.4286	46.6225	54.5576	37.882	49.1635	39.8569	47.0326	35.5839	37.5238	34.3146	42.0139	35.6392	38.7712	36.8067	37.6323	37.431	33.9075	41.1187	35.3691
PIT2G_1898	33.5784	36.9606	34.4065	37.7323	37.3235	36.396	38.4362	35.3761	35.4652	36.9068	34.9253	37.5286	33.1345	35.2539	33.1795	39.5807	33.5085	35.8839	33.0649	33.2147	33.5511	32.3755	38.2468	33.6691
PIT2G_1899	33.7748	36.8452	35.4624	37.815	39.2797	36.8751	37.1311	34.4676	35.3328	36.0825	37.4034	37.7693	33.0755	35.2952	33.5221	41.4536	34.4126	37.1871	34.8859	33.9236	34.1729	32.3962	36.6667	33.1619
PIT2G_19	37.3592	42.1247	39.3432	45.2314	45.6214	45.9177	47.0024	39.6145	44.0099	43.8876	43.0063	51.396	61.7364	487.449	37.2526	51.5042	83.4865	40.1648	40.0438	46.5094	51.6638	36.058	52.2213	41.8976
PIT2G_190	34.3564	35.958	34.9897	36.4962	37.1643	36.9494	38.3569	34.6921	34.7145	36.9391	37.2398	36.5829	43.174	53.806	33.1713	56.9742	36.8289	37.6788	34.1129	36.2101	40.9016	32.9998	51.7359	34.3156
PIT2G_1900	33.3183	35.1106	34.3628	36.2693	37.9712	37.0783	37.4684	34.5018	35.4016	36.5328	36.8502	37.2711	32.9035	36.2198	33.3659	42.6349	33.8547	36.3946	33.3417	34.3526	35.851	34.5538	38.2605	33.3512
PIT2G_1901	34.2258	39.3025	37.9746	80.4543	39.1787	38.6346	67.46	51.8881	42.115	42.7431	38.2577	56.7489	57.2142	60.108	34.5264	44.5979	38.5205	39.8455	35.0641	57.9645	43.8616	33.9796	47.4411	67.3133
PIT2G_1902	34.2735	38.3845	35.1266	37.6734	38.22	37.6875	39.1498	34.3218	35.2817	36.5936	38.702	38.9393	33.1778	35.7083	33.6199	40.4409	33.6771	36.2516	33.9327	34.6939	34.8333	33.3178	37.6984	34.3275
PIT2G_1903	33.9401	38.4589	35.8807	37.9473	39.1839	38.7747	37.767	35.6048	35.6799	36.223	36.8131	39.0868	33.5325	35.3121	34.1334	39.662	35.1841	36.1513	34.7873	33.7292	35.5588	33.3842	38.7732	33.6194
PIT2G_1904	35.3241	38.3165	37.6674	149.056	38.5679	43.4607	53.3377	45.122	38.7986	45.973	37.7663	66.1306	32.4814	35.5336	33.1226	42.5547	34.0235	36.6954	33.2602	33.2086	33.4853	32.4552	42.3707	34.145
PIT2G_1905	34.1199	37.0215	34.6678	37.57	39.2984	40.8865	38.5622	35.8907	36.1186	39.5839	38.5751	39.4403	33.044	36.1882	34.0428	40.2448	34.359	36.8788	34.7342	34.1853	35.1064	32.5874	38.0897	34.0028
PIT2G_1906	33.4216	36.2808	35.2253	37.5001	37.5564	38.319	38.8583	34.4884	35.384	36.4805	36.937	38.3363	32.9577	38.675	33.1651	40.4349	33.7142	36.7632	32.9596	34.7749	34.3751	32.7005	39.2789	33.9724
PIT2G_1907	33.4889	37.0198	35.4218	36.9278	37.9903	37.5899	37.1966	34.7552	36.6139	36.4957	37.0022	36.3905	33.3255	35.7515	33.3143	41.0904	34.0876	38.9018	32.8088	33.4681	34.3042	32.6764	38.9961	33.0472
PIT2G_1908	33.9757	36.1234	34.7296	35.9841	37.6593	37.0784	38.1517	34.9832	35.5994	36.2476	36.8074	39.7352	33.6483	37.169	33.3157	40.7283	35.3321	36.7716	33.6449	35.7461	35.4635	32.8447	38.7568	33.5232
PIT2G_1909	34.7603	38.3252	35.5587	41.2962	39.1488	39.3511	41.4755	38.6893	36.7238	37.5514	38.1411	41.1965	43.4827	35.9893	33.5601	40.7768	36.1988	37.3708	34.6801	35.1204	38.9102	33.2193	41.0024	34.8369
PIT2G_191	33.0619	35.1026	33.7937	35.8886	36.7829	36.2267	37.1104	33.9698	34.27	36.2518	36.1859	36.4541	33.0645	35.5214	33.4808	41.7991	34.0138	36.3729	33.3482	34.0674	34.212	32.5727	38.4068	33.3622
PIT2G_1910	618.235	117.781	469.789	578.474	502.632	834.424	340.927	125.34	43.7612	53.0378	40.4777	338.684	44.529	56.6602	40.9061	44.5284	35.375	36.6246	34.6246	71.2359	47.1803	32.6239	57.7881	38.1325
PIT2G_1911	34.4934	36.5374	36.7798	278.05	39.1056	40.2379	85.6872	85.4561	54.3702	48.4454	39.3079	160.357	41.6655	83.1653	33.9058	45.0143	38.0868	36.3551	33.4846	34.5043	38.019	32.7714	41.7287	35.5521
PIT2G_1912	39.6732	45.905	38.4545	46.2026	54.7296	58.7537	50.5425	45.8136	48.0767	51.7184	45.5727	54.6236	37.6794	39.6295	37.0273	42.8173	39.0313	39.8672	39.1923	37.1866	40.3556	35.5175	42.1949	37.3001
PIT2G_1913	37.2121	40.3273	37.9015	39.056	43.3498	42.2497	42.4522	37.8265	40.3006	40.5444	41.3508	42.0105	36.9339	1686.19	34.9854	41.0486	140.157	42.7049	35.8725	38.7295	57.4646	33.3358	41.2801	36.2673
PIT2G_1914	44.7543	37.7186	34.8558	39.285	41.1683	46.1904	46.166	44.828	34.9919	36.968	36.2372	38.6067	47.3165	36.2963	33.429	40.3159	34.4845	36.3391	33.4295	33.2693	33.5883	32.4379	37.8602	35.4292
PIT2G_1915	34.414	36.311	34.6557	36.4644	39.4181	40.3944	39.5573	35.2847	36.6271	37.1247	37.9408	38.9525	33.5111	36.3658	34.3302	40.8631	34.6147	37.0548	34.3743	34.8592	35.068	32.7837	38.796	33.8634
PIT2G_1916	33.8999	36.6791	35.2879	101.785	37.5128	38.2422	42.2677	95.6044	35.6953	81.6288	37.3044	40.7535	38.6811	35.5095	33.086	40.614	34.0644	36.1616	32.6252	33.337	34.1781	32.4765	38.2174	33.0577
PIT2G_1917	42.2271	47.4449	39.5603	67.8524	45.2719	45.3864	65.8259	1639.16	48.9572	44.0194	43.5794	63.3231	610.484	327.845	40.2292	93.8577	56.5921	48.0071	42.9518	110.105	80.9345	35.9089	194.534	141.367
PIT2G_1918	78.2101	78.8486	85.4585	2960.51	72.0382	141.582	987.894	476.746	310.649	163.226	61.8586	1291.02	4122.43	10277.2	228.502	5196.32	907.505	237.63	205.833	864.921	2288.46	184.663	3942.43	550.883
PIT2G_1919	36.4896	42.9557	36.2824	37.5738	44.9094	47.5638	40.1738	39.2707	39.7369	44.7324	40.1747	51.0057	36.2493	39.0942	36.6233	41.1974	35.2138	37.6824	37.5236	35.5313	37.1879	33.5661	37.5376	38.0598
PIT2G_192	34.1907	37.6484	34.0357	34.8452	37.6026	36.9693	37.6673	33.6316	34.8077	36.7663	37.2736	37.896	33.4872	36.6322	33.3797	40.8034	32.8936	36.6229	33.1046	33.3371	34.1588	32.6413	38.7571	33.1005
PIT2G_1920	34.0767	37.1732	35.851	73.2354	37.2406	36.5132	49.933	44.3223	37.3887	38.9256	37.0204	46.3144	115.232	77.7676	34.8252	50.9954	49.5287	37.3113	34.1477	47.1515	47.2164	32.8952	45.828	43.6667
PIT2G_1921	4700.8	719.419	4848.79	6187.81	3557.39	6873.21	2340.73	398.457	72.1515	133.221	60.1163	2686.86	46.8538	58.7923	44.2766	44.6647	37.7627	37.5729	35.9972	91.9687	55.9377	32.6322	66.5762	38.1042
PIT2G_1922	34.3613	35.8574	34.5094	37.1433	38.6889	37.1646	38.6622	35.8103	35.4442	36.5203	37.5289	38.6694	61.3837	39.895	33.6788	43.2267	35.38	36.2043	33.5093	44.4053	34.9258	32.5673	42.0764	34.5779
PIT2G_1923	34.2094	37.1007	34.8498	37.1591	40.6424	36.78	37.7872	38.1841	35.3977	37.1478	37.2919	38.8996	46.9311	38.361	34.0667	42.5778	34.5209	35.7023	33.2927	51.7135	35.4338	32.4914	39.8848	34.9273
PIT2G_1924	13206.2	2601.15	4450.03	5501.69	6654.23	15197.9	6138.82	3856.66	303.372	216.901	122.402	13415.4	2637.37	3771.14	1256.91	619.004	294.037	197.984	426.332	14347.6	4045.33	53.303	3149.11	751.013
PIT2G_1925	33.3342	35.7529	34.1032	35.0531	37.3017	37.6215	37.8549	35.3271	34.3732	36.3414	37.0433	37.7734	37.218	42.6013	33.2551	41.5006	34.7001	36.0598	33.3098	36.8238	35.0322	32.4982	38.6306	33.6063
PIT2G_1926	259.261	76.7187	61.2214	154.088	192.718	365.065	462.105	482.424	43.0929	78.6112	70.159	65.1304	1532.6	36.4026	39.5708	41.911	38.8596	36.9567	35.9771	49.38	36.6107	33.7749	43.9685	153.669
PIT2G_1927	36.9497	37.8916	38.6841	41.133	39.8884	41.8666	41.3224	35.2934	36.2141	36.9343	37.4329	41.1344	43.8357	62.1164	34.2895	43.4932	35.7935	36.3626	34.5232	35.5848	49.3879	32.734	41.0854	34.1339
PIT2G_1928	28035	4976.24	27195.8	32851.4	16129.3	37140.7	17986	4240.35	479.815	1379.77	274.999	21633.2	64.2844	117.172	113.608	48.1024	73.4744	39.1643	39.6552	139.596	126.35	33.2341	187.05	42.0215
PIT2G_1929	46.9071	44.2631	43.9668	69.786	47.1636	52.1175	52.1705	56.8012	42.2624	49.3275	41.293	50.4407	41.3481	40.3762	37.0923	50.5252	39.1183	38.0027	38.2251	38.5285	38.9339	36.0882	46.1811	36.6225
PIT2G_193	33.2253	36.0204	34.5039	34.9536	36.9163	36.8514	37.0594	34.0972	34.6077	34.5191	37.1197	36.2634	32.1697	35.8304	32.6752	39.726	34.0117	35.9546	32.8674	34.6528	33.9797	32.675	38.4046	33.0879
PIT2G_1930	34.0706	37.1714	34.8345	38.271	38.0945	38.4039	38.8707	33.9864	35.6526	36.9171	36.6352	37.9413	33.2877	36.6669	33.2423	41.2853	34.0647	37.1914	33.5371	34.4172	34.2861	33.0823	38.1997	33.8091
PIT2G_1931	34.2668	36.9587	34.766	39.852	37.7477	37.4355	39.8374	359.821	36.3676	37.4954	36.7464	39.9476	179.237	82.4198	36.2209	48.232	41.1343	38.0874	34.4403	67.4268	61.364	33.0799	62.7922	53.0906
PIT2G_1932	33.9332	35.2548	34.747	36.9404	37.4892	37.4058	39.2849	34.915	35.521	36.3764	35.7957	37.3513	32.5797	35.3806	33.766	41.0723	34.1289	35.2508	34.076	33.8157	33.8125	32.1464	37.4961	34.5524
PIT2G_1933	71.9978	45.0073	38.0533	70.0367	65.7739	63.9412	115.818	160.863	37.9148	41.5536	41.0782	42.2253	138.948	37.0199	37.985	40.6623	35.5997	35.9879	34.8161	37.4568	37.0494	33.6159	51.4087	40.7613
PIT2G_1934	34.5608	36.6589	35.3254	37.9526	38.6837	38.2195	38.6487	34.7923	35.8581	36.706	39.2246	39.0147	34.794	35.8232	33.3307	41.5035	34.6425	36.046	33.9402	34.0305	34.9831	33.7254	37.2497	33.9694
PIT2G_1935	34.1205	37.2536	36.471	36.4546	38.6467	38.5683	38.9932	34.7622	36.1628	37.2351	37.1849	38.7987	34.3717	36.5248	34.0143	42.2388	35.7969	36.7193	33.6754	35.7906	35.6085	32.8557	38.5504	34.3855
PIT2G_1936	37.83	41.3429	38.3039	37.4014	48.0053	46.8245	48.8526	39.3785	44.9425	46.276	43.7924	46.0623	35.0581	37.4779	34.3646	41.3401	38.704	36.1023	35.3151	37.6476	37.4648	34.2252	39.4352	36.4955
PIT2G_1937	33.9167	35.7874	34.3248	35.4438	37.3308	37.0193	38.3039	35.715	35.0806	36.0216	37.2332	38.2746	35.0261	36.0719	33.1511	41.6784	33.585	37.6782	33.3797	35.1973	35.1968	32.7569	39.6868	33.1688
PIT2G_1938	42.9886	39.3867	39.8951	37.084	39.2097	39.9963	42.5754	68.0871	36.5786	41.9974	39.0036	44.482	70.8437	61.668	33.686	44.8355	36.111	40.6871	36.1078	63.5195	38.7175	32.9103	40.9496	39.5353
PIT2G_1939	33.5603	36.5585	35.702	37.3303	37.7828	37.9061	39.3367	35.2991	35.8505	36.8623	36.5426	38.7504	33.4857	36.1459	34.8514	40.1389	34.8056	36.0248	33.414	34.8488	33.8049	32.2638	38.1303	33.7565
PIT2G_194	33.3974	35.4436	34.0443	35.8602	37.1504	37.2318	39.173	33.8543	34.8517	35.4581	36.2416	37.1481	32.6977	34.4747	33.5308	40.0006	34.3835	36.6534	33.2319	34.1272	34.7095	32.2638	39.4527	33.372
PIT2G_1940	35.755	37.4239	36.4349	37.4785	40.6795	42.0869	39.6833	36.6327	38.8119	38.7719	38.5394	39.649	43.719	36.3746	33.8396	44.9771	36.1145	36.0076	35.1532	38.7035	35.5935	33.3893	38.5186	35.3999
PIT2G_1941	35.5954	37.3041	35.7961	36.4011	41.1408	41.368	40.621	38.0554	37.5425	38.9741	38.4149	39.2692	37.0848	37.9622	34.5726	41.2775	36.4273	38.5173	35.2289	38.1143	37.0568	33.8626	39.153	34.937
PIT2G_1942	35.2953	36.4639	35.1077	37.4174	37.349	38.2148	37.8473	37.9824	35.9987	36.9126	36.7568	38.0003	34.245	36.3306	33.7046	39.1271	35.447	36.1403	33.5108	41.3328	34.7625	32.816	38.4274	35.4037
PIT2G_1943	33.5864	36.2699	34.0745	36.9455	38.3681	38.9456	37.7089	34.5291	35.249	36.9658	36.7188	38.0346	33.814	35.4706	33.5719	40.7594	34.5251	35.5485	33.2817	33.7573	35.2077	33.0805	38.1854	33.6655
PIT2G_1944	38.1671	37.5961	38.3233	40.9199	40.2655	53.6483	39.874	35.1056	35.6551	37.3268	37.3842	39.9648	53.0701	58.9815	34.6841	46.4009	34.6712	48.8784	35.4378	41.2456	44.9577	33.2911	48.2136	33.1667
PIT2G_1945	36.5794	38.1035	35.2985	56.2883	39.9035	39.9433	50.5811	45.6541	36.545	38.3682	38.4944	47.992	833.374	786.316	58.0456	342.507	165.125	95.0146	54.7213	466.228	597.649	62.3833	382.999	184.627
PIT2G_1946	45.676	39.9955	36.4485	41.5017	46.828	51.8036	67.2328	50.4616	38.4026	40.0747	39.0596	41.3716	70.0332	36.6232	34.3638	41.6817	38.0762	37.2352	35.56	36.2003	36.801	33.4736	38.9068	37.4446
PIT2G_1947	167.365	340.467	182.465	676.291	247.055	369.522	786.308	218.89	443.592	291.468	202.265	603.032	156.307	157.667	151.372	97.5285	247.562	136.509	247.226	224.895	232.728	165.245	86.8355	174.766
PIT2G_1948	35.5795	40.2516	37.2394	102.574	39.3934	44.0161	61.6509	44.1391	39.4879	42.3601	38.7275	130.711	64.7236	782.115	33.9233	43.8122	54.9872	37.0822	34.0263	36.3091	37.8907	33.1524	39.6996	36.6335
PIT2G_1949	34.1852	38.1395	35.3115	37.4039	37.6692	37.9333	40.0411	34.5519	34.6034	36.6841	36.6895	38.5676	34.9313	36.5266	34.2493	41.0895	35.1655	37.2201	34.1841	35.7632	36.0529	33.1631	38.6019	33.92
PIT2G_195	33.8414	37.1195	35.4673	53.7463	38.7033	38.7523	46.7144	39.252	41.3447	38.0391	37.2602	58.9864	32.5974	34.9438	33.6717	39.7199	34.0016	36.1645	33.2669	34.2619	33.9203	32.4982	37.8558	33.7609
PIT2G_1950	1307.47	3071.1	424.374	5240.16	383.544	818.588	1690.77	223.298	79.8112	699.968	468.675	1054.54	148.947	440.088	2502.13	60.5454	90.3548	42.6438	39.7636	77.0642	292.876	2712.28	82.7868	52.2593
PIT2G_1951	38.5388	70.0806	40.0789	85.5819	41.0304	42.577	47.52	40.3703	37.2877	39.5911	39.8488	49.4635	73.1128	58.5083	43.747	46.6489	36.8812	38.7884	34.648	46.2522	46.7351	45.294	44.3718	44.8469
PIT2G_1952	35.0607	39.3136	36.7464	41.1183	38.9713	40.8003	45.5876	36.3287	37.1254	38.2247	39.1901	41.0631	34.13	36.9107	35.5838	40.9164	36.1913	36.0696	35.188	35.3643	36.3431	34.3916	36.9775	35.1645
PIT2G_1953	39.6211	52.2619	37.6442	203.76	41.34	42.6476	69.1	682.03	44.2145	80.5547	40.3807	63.6186	417.399	189.888	44.1101	64.4598	56.8801	43.481	40.0501	158.301	140.202	38.3685	101.278	109.059
PIT2G_1954	39.1286	43.7102	37.9492	78.9154	43.0465	44.1294	51.2675	78.9363	41.0138	44.2804	40.428	62.8181	439.86	290.21	43.6178	86.4155	63.6199	45.4866	43.3923	158.682	213.246	37.027	138.109	164.369
PIT2G_1955	34.5103	37.231	34.545	45.4081	37.9287	37.8563	41.6189	39.4802	37.4009	37.5312	38.3007	50.5165	63.4674	49.8543	34.6497	43.7692	37.2669	36.8658	34.1386	46.0319	46.482	33.068	43.9855	42.6443
PIT2G_1956	34.1149	37.7319	34.7301	47.9519	38.3686	38.5601	38.6322	53.755	36.1136	36.7064	37.6425	81.6629	35.6969	38.1352	34.3171	42.2379	34.8682	36.1494	33.6286	35.151	35.9014	33.4198	37.7108	35.2423
PIT2G_1957	37.8506	51.3834	36.9079	92.3384	39.5088	39.8284	52.4925	169.306	39.4531	49.3565	39.1006	58.886	444.101	234.605	51.0399	70.0706	50.5303	43.3646	39.8292	149.854	161.311	38.5774	125.415	141.808
PIT2G_1958	39.551	60.7571	40.9386	677.867	42.5538	44.7344	146.084	3101.3	62.1013	201.704	40.8447	142.332	1333.15	1260.26	89.3299	222.469	113.616	60.2103	55.4274	527.03	523.874	40.9716	455.571	588.948
PIT2G_1959	43.4039	64.3305	40.1231	251.356	44.1241	61.5111	485.845	158.791	42.3752	58.5512	43.2036	93.8148	2280.88	2501.68	165.406	693.005	149.476	89.7971	93.8018	1085.26	1085.29	67.9297	2286.52	1322.26
PIT2G_196	34.17	39.031	34.5085	36.1223	36.8057	39.7164	44.1566	36.3485	36.4663	37.5164	38.3461	38.5616	65.6644	68.4538	34.6751	43.685	36.289	38.0782	33.6255	37.509	47.2393	34.7724	45.3813	45.0679
PIT2G_1960	34.8185	38.2669	34.8113	67.5768	38.9996	39.7142	46.4805	49.4297	38.828	39.781	37.9401	48.1887	63.8978	57.2412	33.7162	42.6792	37.1317	36.7785	34.2898	40.7001	46.9109	32.9212	44.4996	48.1773
PIT2G_1961	39.0676	107.409	41.5647	207.052	41.3889	52.2673	62.8179	170.292	39.579	42.5279	43.7656	72.6098	157.497	119.943	41.0109	52.8611	40.3181	39.5811	37.1199	88.4175	96.3906	85.8029	77.2767	85.5387
PIT2G_1962	40.3751	62.9345	41.0185	361.509	42.7572	45.6737	86.7357	401.658	57.3947	80.3626	39.8267	161.974	1349.41	2006.74	92.8176	324.061	123.339	72.5008	64.6578	537.168	748.726	41.3932	585.272	932.67
PIT2G_1963	44.0303	93.6435	43.3258	389.274	48.9913	53.7949	80.1544	65.5757	44.3042	42.8716	42.0439	149.297	232.95	154.332	38.4926	66.6377	47.6138	42.8705	40.4511	119.377	126.343	37.9238	166.909	97.8265
PIT2G_1964	32.8856	36.186	35.1632	37.6367	37.2152	37.7615	39.3852	37.3688	35.9726	36.0259	36.3513	40.1164	37.37	37.9246	33.1776	39.7921	35.0004	36.1381	33.7856	34.2997	35.5481	32.4256	39.7949	35.1601
PIT2G_1965	34.923	37.7559	34.5751	39.3873	38.8095	38.5266	39.3829	36.1338	35.9646	38.3692	38.1721	37.8308	88.9252	39.3171	33.5772	40.6331	36.8149	36.1793	34.2747	38.0688	38.4618	33.2589	44.4103	39.2056
PIT2G_1966	198.602	959.155	84.9333	839.086	176.036	207.734	181.906	144.932	85.5246	238.554	194.239	235.57	365.164	261.233	53.7788	61.6777	66.0778	49.4685	49.7655	129.021	138.826	148.928	86.929	152.229
PIT2G_1967	33.1684	35.604	34.5504	37.7547	37.3259	36.0861	36.6338	33.8558	34.284	34.8912	35.3947	37.4769	32.8921	34.7509	33.4008	39.925	33.9021	37.0653	33.0243	33.8419	34.1678	32.5339	37.452	32.8798
PIT2G_1968	34.9514	55.1224	36.5426	184.692	39.699	38.9682	46.0559	42.0081	37.2116	55.7677	38.2217	50.7804	134.021	138.223	36.1631	62.3645	41.9183	39.5937	36.7992	66.5105	63.7925	40.0614	76.8964	62.5525
PIT2G_197	34.4065	36.7189	34.5647	37.2541	38.3424	37.3396	39.2912	34.6323	35.457	36.4575	37.1871	37.7479	33.1154	35.85	33.1088	40.2055	34.1303	35.9978	33.7976	33.8629	34.3744	32.2657	38.202	33.201
PIT2G_1970	33.1426	36.0413	34.0346	35.9876	36.7831	36.5796	38.099	34.7245	35.1426	36.3963	35.9969	36.1271	32.4063	34.8035	32.9535	39.4184	33.9072	35.6165	33.1185	34.2628	34.7341	32.6955	38.0334	33.8058
PIT2G_1971	48.0267	41.4772	58.638	76.4062	47.1299	56.7641	50.7872	39.5972	35.5152	38.0645	36.9986	54.3395	37.266	44.9308	34.1004	43.337	35.0417	37.4834	33.761	37.327	37.0411	33.0335	44.6732	34.8919
PIT2G_1972	660.472	198.365	902.742	1270.59	483.908	1078.47	457.156	129.593	45.4322	58.7485	44.6137	534.639	118.021	160.652	60.3652	63.7928	42.6062	40.6376	40.0347	235.884	113.115	34.1333	116.672	75.4103
PIT2G_1973	51.1544	49.1149	98.0614	170.533	50.4953	65.9334	50.1353	38.37	37.1462	38.6743	37.6548	69.9615	39.9509	40.5794	34.6219	42.0457	35.5911	36.3112	34.1313	39.7534	38.0632	33.3746	41.5807	35.9101
PIT2G_1974	2323.07	766.227	810.694	1460.8	1042.31	3584.03	1579.72	1238.57	165.141	74.6803	64.3718	3422.03	2066.42	2810.37	1076.99	441.79	258.256	148.112	370.067	11292.3	3486.36	54.9663	1589.79	781.368
PIT2G_1975	33.7832	36.7876	33.748	37.517	37.5344	39.9313	39.8785	35.4457	36.7213	35.5203	36.4538	41.7824	32.5408	35.2181	33.4554	40.8208	34.4233	35.9342	34.0863	35.775	34.9358	32.3757	37.8621	34.2921
PIT2G_1976	55.8672	46.2869	44.3775	63.2754	47.5335	72.2647	56.2759	50.4979	178.934	38.5676	37.6158	199.771	47.5382	67.999	42.8611	42.7574	37.1428	36.6839	38.1273	109.61	67.7798	34.4618	52.3817	42.6009
PIT2G_1977	34.4265	39.4123	35.8568	39.5713	38.6134	38.1038	39.549	34.8681	36.2626	37.5959	37.7812	40.3792	36.0233	40.1897	34.2309	41.2414	36.3828	36.652	35.3642	36.1962	40.0812	34.0226	40.5445	34.8422
PIT2G_1978	2554.3	809.497	889.995	1585.6	1090.36	3925.19	1686.09	1222.57	170.847	84.0215	69.1826	3590.2	1989.36	2932.12	1039.63	461.968	243.524	155.353	383.033	10882.3	3471.14	54.3519	1555.13	733.141
PIT2G_1979	33.6215	35.2346	34.1625	34.4294	37.0088	39.7334	40.2671	34.0396	35.0656	36.1242	36.4456	36.7675	32.3146	35.5957	33.6717	39.9203	33.9428	35.8118	32.88	32.9712	34.0227	32.5393	37.938	33.7954
PIT2G_198	36.3013	97.8807	40.4451	156.934	39.6365	45.9099	49.8942	40.3568	37.9364	43.438	41.3616	64.9405	39.4365	37.2624	34.7819	40.6888	33.9174	35.6357	33.1613	34.0098	37.3477	50.9629	41.4124	34.5651
PIT2G_1980	33.2619	36.2181	33.6847	35.8047	36.6527	36.2395	37.2661	33.5029	34.592	36.5013	36.1443	37.271	33.0855	35.1692	33.5002	39.814	34.0115	36.6978	33.1726	33.9011	33.7975	32.9194	37.4204	33.7862
PIT2G_1981	33.5311	35.1661	34.183	35.8523	38.544	39.1884	38.1296	35.1282	35.5389	37.2364	37.18	36.3609	33.1995	35.6132	33.215	41.0394	35.0066	37.6814	34.2975	34.6807	34.7836	32.9346	39.8397	33.5094
PIT2G_1982	35.9189	36.1715	35.995	40.2914	39.5844	41.0703	41.0841	35.1197	37.4735	39.8816	39.1639	40.146	34.0155	36.294	34.1441	41.9115	36.8629	37.1219	34.3235	36.2981	36.1075	33.3472	40.6284	34.8462
PIT2G_1983	33.5913	36.1854	33.9495	35.2176	36.3075	37.0823	36.8807	33.9991	34.4618	36.3631	36.4815	36.9527	32.5797	36.2223	33.484	42.5016	34.1962	36.297	32.9336	34.3707	33.7717	32.5474	39.5424	33.5717
PIT2G_1984	61997.7	75755	82225.6	32476.6	94162.1	75168.8	113045	52927.2	118149	105470	122230	101136	110219	83413.2	60095	118487	126159	5375.28	40116.4	129172	84142	12434.1	47486.8	111515
PIT2G_1985	33.5186	36.2313	34.3221	37.2738	37.616	36.1105	38.868	34.3769	34.8322	36.1919	36.1595	37.9057	33.2733	35.1639	33.9086	39.555	34.0201	35.9855	34.3766	34.2959	34.5642	32.9805	37.762	33.0993
PIT2G_1986	40.3446	46.2671	37.7304	48.4179	43.4601	47.5844	43.5702	40.0063	40.3591	41.5644	41.5754	44.4298	38.3296	43.0921	36.2252	48.4403	39.9403	55.2768	35.826	36.093	36.4672	35.7449	66.073	36.4032
PIT2G_1987	33.9403	35.9981	34.306	35.0039	38.0069	38.065	38.5667	34.5663	35.2723	37.0974	36.7959	37.9893	33.4778	37.4101	33.7503	39.8259	34.1395	35.9003	33.4171	35.4032	34.9944	33.212	39.1525	33.4047
PIT2G_1988	43268.7	78920.4	36837	60390	62531.7	56327.4	89739	38614.2	88419.1	75635.8	72082.6	65596.3	70001.5	61320.6	64375	70142	106324	8575.31	41437.5	100532	61917.3	52801.2	13394.7	98781
PIT2G_1989	35.2281	41.8063	36.1351	39.7689	37.8794	37.3199	39.2153	34.9323	35.4065	36.3118	37.3744	38.5564	34.8834	35.7666	33.1816	40.4898	33.812	39.9354	33.3887	35.3893	35.0583	33.3423	39.6968	34.2199
PIT2G_199	36.428	38.2468	36.6555	39.8299	40.6975	38.5309	39.4954	36.7259	37.7641	38.123	38.2359	38.8829	36.1426	36.2131	33.7396	41.6272	34.8028	40.6748	33.8233	36.3662	37.2484	32.2011	39.143	33.9439
PIT2G_1990	42.1189	45.4302	39.8621	55.4412	46.64	50.6163	45.6564	42.6767	43.8207	47.2318	43.8216	48.9831	50.2774	115.287	39.0668	73.3308	46.6793	64.4944	37.949	39.6354	42.384	37.2408	92.9375	41.2503
PIT2G_1991	36.9195	39.8153	37.2167	41.2258	41.3827	44.5056	42.1146	36.4175	38.5116	40.3809	41.0047	39.8496	35.3878	39.2456	34.8775	44.5241	35.4458	43.3767	34.7716	35.1389	35.8593	34.189	49.2473	35.5412
PIT2G_1992	34.4419	36.8434	34.9369	36.2009	36.7069	37.9624	38.419	34.4832	34.3508	36.1479	37.2908	36.7532	32.9333	35.5014	33.106	40.9595	34.166	35.8566	33.747	34.2167	33.4175	32.5686	38.8094	32.8832
PIT2G_1993	9027.94	36753.2	19689.2	7754	41835.2	38694.6	18832.9	27619.4	19473.8	31424.3	16851.1	49442	6400.84	9681.87	31497	5122.64	16785.1	9871.95	39294.7	12223.9	28902.2	10020.6	1863.29	25568.2
PIT2G_1994	36.9399	38.1011	36.0092	37.6519	43.0679	41.9381	41.2516	36.4127	39.3738	39.4862	40.3538	40.066	33.9454	35.1892	33.7898	42.7913	35.1744	36.46	33.7337	34.3671	34.2028	33.183	37.7863	33.8753
PIT2G_1995	8464.37	34900.5	18418.7	9648.99	40226.7	30848.6	18090	27994.4	20206.9	28030.8	14381.2	48110.2	2987.12	8706.96	25676.3	3353.87	15824	8755.78	34037.8	10701.5	26939.9	9329.66	1921.42	20044.7
PIT2G_1996	33.7606	36.4381	34.2213	35.2877	38.2925	37.5279	37.9332	34.3293	34.3431	36.3891	37.9647	35.4369	33.0396	35.6803	32.9251	40.8638	33.4935	36.2188	32.9438	33.2243	32.7067	32.0858	37.8231	33.5213
PIT2G_1997	33.583	37.7151	36.1309	37.7037	38.1205	35.6003	39.4929	34.9551	34.6315	36.0511	36.5154	38.3527	41.3659	38.7964	33.7907	42.0302	34.4472	37.0761	33.8513	37.4891	37.1738	33.0791	39.5811	34.6414
PIT2G_1998	33.1763	35.8536	34.0633	35.6418	36.4457	36.3995	37.3659	33.8513	34.9032	35.4999	36.9202	37.2834	33.2426	34.4646	33.4711	41.1545	34.2255	36.4116	33.6471	34.35	33.702	32.7845	36.339	33.0888
PIT2G_1999	33.9074	36.3932	34.4314	36.0587	37.7075	37.6343	37.8844	33.9492	35.0497	37.7154	36.1997	36.8904	33.6241	37.5018	33.6888	42.809	33.8841	37.7365	33.3134	34.0815	33.7663	32.8252	39.8664	33.6872
PIT2G_2	28985.4	51350.1	57359.5	18331.8	79599.2	110071	20485.7	103410	30687.8	79145.8	49936.7	96384.9	19112.8	31536.9	84344.8	21059.8	58340.1	29008.3	90035.2	26009	83138.5	27430.6	14293.5	81020.8
PIT2G_20	34.4088	36.0117	34.7828	36.8794	38.9747	39.6509	41.8903	39.3628	36.3139	36.6295	36.6719	37.0142	32.39	35.7447	33.7721	40.3145	33.342	36.4032	33.1642	33.508	33.8089	32.7352	39.2876	33.3842
PIT2G_200	34.6507	37.9222	35.1857	36.4779	38.678	39.9292	39.4892	34.8327	37.1103	38.6545	43.6436	39.6769	33.6425	35.0595	33.1875	39.8165	34.265	35.6767	33.6973	34.1272	35.3423	32.6327	39.7749	32.9697
PIT2G_2000	34.3029	36.3011	34.1364	35.3201	37.6638	38.7273	37.7573	33.594	34.6187	35.6295	37.893	37.8368	32.8993	35.1894	33.751	41.0269	32.7415	37.837	33.2249	34.0536	33.5955	32.1382	39.637	33.2197
PIT2G_2001	34.1305	74.383	34.5702	34.4878	36.7818	37.7235	37.997	34.3537	34.9439	54.0312	36.5292	36.9736	32.5297	35.2707	33.0416	40.9569	33.5255	34.6192	32.7407	33.5386	33.7425	32.6838	36.7919	33.0668
PIT2G_2002	36.0761	38.2879	39.6253	38.8712	41.5196	44.8182	49.3805	42.9361	39.414	39.0394	39.8336	42.6433	35.1379	36.9103	34.2464	42.2826	35.5508	39.4413	34.7181	35.5909	35.0383	33.3166	41.1242	34.1559
PIT2G_2003	74.2794	45.3085	36.1197	84.2125	83.0298	41.9456	70.3036	43.8214	39.1597	44.4203	41.291	42.0346	34.8775	36.8748	33.8322	40.5071	35.0404	38.1226	34.8594	34.6529	34.9667	33.7862	39.0258	34.5966
PIT2G_2004	150.279	61.1667	201.39	292.052	111.567	196.742	99.4197	45.9994	36.8818	41.7739	39.0801	117.471	44.7438	51.9362	37.3997	45.5163	35.4786	36.2075	33.818	52.896	42.9652	32.6443	51.6237	38.8711
PIT2G_2005	33.9416	35.7298	33.516	35.5039	37.8963	39.1064	37.7571	34.1051	35.0296	36.4623	38.6413	35.9161	84.5697	45.7425	33.5389	43.2514	35.3184	35.6587	33.358	35.2712	35.0808	32.3107	48.7126	33.3888
PIT2G_2006	35.4147	36.354	34.8334	36.4813	39.0598	38.9708	40.6233	34.9554	35.493	36.8463	38.1849	36.9626	33.9292	35.4875	33.5126	39.8943	34.1892	35.9763	33.0653	33.8606	33.957	32.7145	37.9571	33.6924
PIT2G_2007	34.3143	38.4659	34.9762	39.015	38.3708	37.8523	38.5558	35.2969	35.3447	37.0988	36.9412	38.2743	37.6184	35.8855	33.835	40.885	33.2583	36.0816	33.333	38.8374	36.5926	33.354	40.9231	35.4733
PIT2G_2008	33.3616	35.7956	34.1861	81.7734	36.7618	37.2572	41.2418	38.8962	34.958	35.5236	36.1681	44.7012	34.9741	39.5034	33.0412	41.1761	34.2676	36.1771	32.9955	33.4186	34.5904	32.3841	37.9081	35.2989
PIT2G_2009	34.882	36.5991	34.8779	35.9563	38.8754	39.4999	38.6266	34.6404	36.7156	36.9243	38.534	38.3377	33.0294	45.6806	33.1245	40.8929	34.9117	34.5179	33.2978	33.4543	34.3849	32.7061	37.768	34.2433
PIT2G_201	33.4665	35.7016	36.1342	37.2742	35.9931	35.8205	37.3281	33.5184	34.4336	35.0362	37.1099	37.0238	32.5428	35.326	32.8866	40.83	34.2619	35.9916	32.9142	33.5815	34.0346	32.2495	38.1667	33.0905
PIT2G_2010	34.4668	36.3943	35.016	35.5149	36.8497	38.6311	37.695	34.5402	35.1514	38.3835	38.4307	37.0854	33.6452	35.3671	33.7803	41.8835	34.6982	35.4929	33.9431	33.9312	35.4354	32.656	37.3844	37.0047
PIT2G_2011	46.7558	41.942	38.8957	47.2724	54.4416	61.2358	57.2361	52.415	46.2112	48.4632	45.021	48.7149	43.0436	37.5758	34.6296	41.3778	36.8342	72.8045	37.7329	36.2223	37.0609	35.2564	40.6485	36.0367
PIT2G_2012	128.119	62.9433	49.681	138.553	144.051	148.594	197.383	179.998	40.5931	61.1674	40.9532	104.072	38.6789	40.2436	36.9546	40.3074	35.6289	46.1143	35.5756	36.2259	38.1421	32.9594	42.1323	35.1626
PIT2G_2013	59.4637	39.2421	44.4581	52.7207	56.104	76.6038	54.1665	38.3556	37.0558	39.3956	38.3807	44.8414	34.0244	36.7022	33.649	45.599	34.7107	35.856	33.7865	34.6056	35.4179	32.9468	42.9529	34.5053
PIT2G_2014	37.0409	36.3656	36.2425	38.4162	40.1353	39.52	41.7128	35.6786	36.2228	37.6998	38.3476	37.1426	33.0253	35.7133	33.6342	41.1722	35.0012	35.9485	33.9605	33.8921	34.85	33.0362	38.4844	33.4361
PIT2G_2015	42.4798	37.1472	34.0242	65.0374	40.3363	40.0217	65.9313	142.461	35.7315	36.3515	37.7297	36.5999	32.335	35.7064	33.3981	39.3498	33.4374	35.8181	33.4292	33.5792	33.9125	32.3519	39.9547	33.3524
PIT2G_2016	75.4284	42.7336	34.515	50.0275	51.579	44.77	115.528	87.3893	37.2603	39.1237	38.7796	39.2362	33.1256	36.0611	33.6299	40.7959	34.1159	36.1023	33.929	33.7649	34.8924	32.8277	40.0351	34.1515
PIT2G_2017	35.0021	35.7006	34.44	35.6712	36.6911	37.832	40.7529	36.0707	35.5426	35.5946	36.6273	37.6965	33.1117	35.6122	33.4764	40.4171	34.3979	35.5304	33.6274	34.3522	34.2276	33.1294	39.3787	34.2414
PIT2G_2018	35.1586	36.2689	34.2815	36.1096	38.7067	39.376	38.7455	37.7238	35.5199	37.966	40.0748	37.0197	33.2488	36.0999	33.1343	41.0594	34.0256	37.2654	33.1482	33.808	34.2182	32.7242	38.9927	33.5746
PIT2G_2019	34.7571	36.6243	34.9298	36.3152	37.8504	38.4094	39.1667	37.3258	35.6142	38.0996	38.6176	38.0897	35.0442	37.7045	33.6736	41.3205	34.5621	38.5692	33.0888	36.0207	34.9219	32.3435	39.2566	34.3723
PIT2G_202	34.6128	37.809	34.853	44.4028	37.6592	37.5245	44.7273	36.5691	35.4421	38.6996	40.2368	77.461	67.5542	138.304	35.0003	46.2075	44.8356	39.1623	32.9866	43.8761	39.7399	32.5877	68.7803	66.7012
PIT2G_2020	9789.07	35293.4	9618.63	4575.67	42643.5	31353.8	18575.9	29451.9	20142.4	28034.7	16302.9	50703.3	4432.77	8549.38	22787.1	4104.64	14815.3	8234.22	33458.2	10422.4	26072.5	9012.47	1732.77	20521.2
PIT2G_2021	33.5165	34.7105	34.4155	35.669	36.4433	37.6656	36.839	34.6294	34.6614	36.0646	36.8264	35.9061	32.6191	35.1075	32.7979	38.881	33.308	35.1429	33.0318	33.1079	34.1441	32.4531	36.8503	33.3513
PIT2G_2022	39.3143	40.2282	38.2338	42.2242	44.4559	48.6355	43.8708	44.5561	38.1356	40.2255	38.94	42.8882	37.7247	40.0352	34.4267	42.7869	35.377	39.4624	34.7342	35.5491	35.8503	33.4749	43.0388	37.2682
PIT2G_2023	34.8025	39.9807	35.0337	46.7412	38.9309	39.2954	40.7584	60.6833	36.5191	37.4563	37.9512	40.3089	103.224	69.3205	33.8469	55.8416	36.8189	50.1834	35.4548	35.6865	40.6688	33.1829	107.671	42.7482
PIT2G_2025	33.7042	37.243	34.3073	38.6849	38.1093	39.9223	40.0064	43.1621	36.646	37.9655	36.8502	39.4668	58.1512	40.8457	33.4592	43.1067	35.1982	36.3336	34.0513	42.9547	41.0104	33.0778	45.2135	37.162
PIT2G_2026	35.7405	47.6968	35.3456	102.287	39.3594	39.7881	46.6769	131.248	38.0202	51.3849	36.9607	60.2815	994.69	645.501	57.2442	132.537	72.4595	56.3241	44.792	328.388	243.297	34.3796	327.19	307.997
PIT2G_2027	34.0071	40.3752	34.672	53.6346	38.1602	37.0588	39.7859	82.0357	35.7412	39.1305	37.077	42.654	169.629	91.8536	36.4715	51.4341	38.5787	40.353	35.2583	73.0038	63.1566	33.0479	82.1303	60.9906
PIT2G_2028	35.9562	47.3892	36.0399	49.1128	39.8756	41.0411	38.8687	35.4014	35.6464	38.4289	39.2748	40.3349	36.6019	39.6634	33.5211	42.103	34.2975	36.4963	33.7696	34.3785	35.719	36.5602	44.752	34.0137
PIT2G_2029	35.8359	36.4833	34.5654	35.593	40.6846	40.951	39.9149	35.1644	37.0537	38.6635	39.3205	38.4415	40.4549	35.6679	33.9457	42.8125	35.6756	35.9624	34.6603	35.0985	35.5002	33.0862	38.4844	35.2361
PIT2G_203	51.0412	39.2179	46.4539	36.9045	50.148	44.1458	47.6106	38.5136	37.63	40.1119	37.741	50.8476	401.986	35.6117	38.8692	40.5798	35.5754	86.4446	33.9869	149.497	35.1615	33.5241	38.3262	80.2138
PIT2G_2030	33.8135	36.6031	33.6475	34.82	36.9638	37.5512	37.5257	33.664	34.2911	36.4694	38.3539	37.8517	33.3975	38.2966	33.7325	40.8825	34.2095	36.8957	33.9715	34.5727	35.0206	32.6593	41.5504	33.5982
PIT2G_2031	36.6973	36.0048	34.978	38.8563	39.2248	40.7783	39.6838	35.5356	36.6944	36.8691	38.8495	38.3643	33.6244	34.9857	33.1336	41.1794	34.945	36.3856	33.8262	34.0598	34.531	32.6588	36.6096	34.2055
PIT2G_2032	41.4072	38.6725	36.7786	39.6376	43.4159	43.2383	40.798	38.6124	42.9978	42.1748	41.7953	39.392	36.1469	35.7945	33.898	41.1941	35.5982	35.4159	34.2184	34.8854	35.9954	33.6979	37.5677	33.1858
PIT2G_2033	38.1683	40.3325	36.8397	39.9982	41.6622	41.6727	42.5038	36.9222	40.3856	39.1359	41.1632	39.4591	36.7797	36.7103	34.3007	42.1854	37.09	41.3709	35.9485	37.9276	37.8556	34.0849	38.4591	35.4134
PIT2G_2034	35.7345	36.8409	34.3755	46.2031	43.2237	41.0986	41.1942	40.6795	37.5869	38.5689	38.2458	40.0431	33.7495	35.2241	33.3123	39.7683	34.2101	35.4387	33.9162	34.8086	34.5675	32.8686	38.4872	33.6967
PIT2G_2036	35.0294	36.2106	34.3007	35.8973	39.4471	39.0459	39.9275	35.6168	36.0177	37.9881	38.56	37.1803	33.3663	34.0731	33.2572	39.9825	34.9071	35.3375	33.8976	34.2064	35.1934	34.2829	37.4265	33.3413
PIT2G_2037	34.2837	36.8362	34.437	36.0991	38.4264	37.4666	39.5221	34.5138	35.3925	37.2433	37.0426	38.338	33.1719	35.4028	33.5015	42.9936	34.3876	36.891	33.9947	33.5157	34.1173	33.3963	37.0297	33.0982
PIT2G_2038	35.6968	38.3709	36.4465	37.8049	38.561	40.1017	41.3418	36.4314	35.6737	37.9338	38.2243	38.5729	34.7939	37.0634	33.3523	40.6922	35.8857	38.3303	34.529	35.2004	36.4288	33.1226	38.7706	35.4461
PIT2G_2039	32.6781	35.4847	33.4079	35.2904	37.2186	38.3118	37.5384	33.7658	34.527	36.255	37.1785	37.377	32.238	34.9781	32.7585	40.9968	33.5714	35.0398	32.8864	33.3333	33.6043	32.0808	37.8693	33.4995
PIT2G_204	33.1673	36.4726	34.9305	35.2658	36.8464	37.019	37.5512	34.4176	34.8031	36.4784	36.3481	37.5202	35.6207	36.5235	33.8258	40.89	33.236	38.2892	34.2555	34.4014	33.3087	33.5502	39.2795	33.1104
PIT2G_2040	34.0731	36.8495	34.6522	35.5018	37.1089	38.6814	38.3535	35.0499	33.9835	37.3332	38.093	37.5348	33.4866	35.933	34.1959	41.6771	34.3201	35.1149	33.2038	34.937	34.7188	32.73	36.7967	33.8936
PIT2G_2041	44.212	116.745	39.4191	206.481	44.8878	48.6452	50.1877	36.3574	35.9875	48.599	48.2712	54.393	33.5588	36.3729	34.8079	41.7656	34.4096	36.4968	33.7895	33.6769	34.46	38.8256	39.9103	33.423
PIT2G_2042	30179.2	56539.4	99834.6	6211.69	101197	100126	23943.9	123067	34283.5	84577.8	57291	96548.1	28357.6	26916.2	106961	25121.9	81726.6	31613.8	104911	31351.2	80866.5	36157.2	8019.72	107360
PIT2G_2043	614.326	79.1418	72.5629	116.983	159.665	308.209	560.919	356.91	38.1399	74.9117	40.7801	55.0217	1458.72	36.6933	40.585	40.7324	38.9951	35.8656	33.6322	48.5292	34.707	33.0741	38.9539	157.051
PIT2G_2044	44.5033	43.2303	43.4678	52.6877	50.5216	58.239	50.746	43.5568	45.4213	47.0659	46.3179	48.4831	54.8225	40.2616	37.8688	44.5597	41.3525	38.439	39.4865	41.0844	40.9272	37.8173	45.2844	47.449
PIT2G_2045	33.6244	36.4586	34.4999	36.2877	37.7997	38.1241	38.6716	33.6498	36.7321	38.862	36.4534	38.2252	33.1098	35.4412	33.8127	42.1315	33.9296	36.3617	33.3916	33.7677	34.0901	33.2413	38.9553	33.3276
PIT2G_2046	34.6361	36.85	35.5344	38.2345	37.9551	37.4289	40.5416	35.8026	37.1948	40.0124	40.0032	45.8115	35.4137	35.8551	33.7284	40.9085	35.8742	37.0836	34.5793	35.0046	35.3855	33.3391	39.0115	33.8504
PIT2G_2047	36.3725	37.8626	36.5468	38.1781	39.5903	40.5121	40.9712	36.638	38.6301	39.7947	40.1735	39.3009	34.9206	36.6858	34.5755	40.4658	36.3614	36.898	35.6308	36.2518	36.6424	33.5383	39.642	34.3113
PIT2G_2048	33.5727	38.9327	35.6194	36.084	37.7742	38.2449	38.0982	35.5993	35.0598	37.2252	36.1713	37.475	34.2867	34.809	33.4585	40.085	34.3919	38.1282	34.9511	34.665	36.0074	33.5455	37.5391	32.7982
PIT2G_2049	39.3173	39.6975	36.1584	40.0982	41.9686	42.4717	42.6511	36.4895	39.2442	41.0252	41.3026	39.7593	34.7412	35.7534	33.7268	40.0594	36.6702	36.5055	34.3363	35.676	36.2701	33.8039	37.2981	33.9363
PIT2G_205	38.8566	56.6359	43.1433	71.0399	48.7033	48.0532	56.1637	60.6124	47.6795	42.3793	42.2407	55.3797	40.438	278.568	39.294	58.7314	46.8868	43.1187	36.9316	60.6198	52.2471	41.98	40.942	43.3876
PIT2G_2050	35.4132	37.7121	34.4827	37.231	39.581	40.556	38.6338	36.7961	37.162	37.8877	39.4458	39.4486	34.0098	37.5403	34.9429	39.6529	36.1686	36.4573	35.0743	35.7633	36.5855	33.6303	38.5094	34.6299
PIT2G_2051	40.4508	39.5925	37.6453	40.6451	46.327	46.7554	46.2558	38.7709	42.6491	44.2877	45.5619	42.0321	36.0733	35.9644	34.5514	40.8125	38.1474	36.9307	36.0664	37.3255	37.4184	34.5627	39.0547	34.8278
PIT2G_2052	35.117	36.6303	35.251	40.7342	37.5284	37.9793	40.2597	35.2176	34.6748	40.5096	37.8943	51.6585	33.5403	38.2031	32.9456	40.4478	41.1444	35.2835	33.6251	34.1149	34.5771	32.6584	38.201	33.4153
PIT2G_2053	39.1435	42.2279	38.2	42.3608	43.1107	44.9058	44.7795	38.0769	41.8605	43.347	43.0056	43.0982	38.9807	39.3252	33.9462	42.7834	36.9316	39.679	35.7891	38.0182	38.7398	34.4672	40.1467	34.6953
PIT2G_2054	37.2168	43.1988	37.0521	54.0507	50.9449	53.8908	64.153	39.403	49.2756	45.7373	42.1766	55.5898	77.6626	47.7119	45.6531	42.5447	47.3377	55.5341	93.0021	38.2746	53.875	61.749	39.9514	48.1149
PIT2G_2055	35.8616	38.4652	35.33	46.6933	39.436	39.4653	39.8525	35.6415	37.6392	39.7954	39.6305	40.7311	34.5786	35.6377	33.3767	40.9734	36.1681	36.2182	33.8671	35.2902	37.5766	33.5543	38.9836	33.4956
PIT2G_2056	22633.4	65308.7	48649.3	16385	74683.5	60220.5	42255.2	57866.1	38471.9	63689.1	40396.4	75418.4	7648.89	24152.5	80959.6	8325.26	55200.5	24049.7	77553.6	25210.6	63289.3	29124.8	6510.25	75334.9
PIT2G_2057	35.4211	42.6326	34.5416	44.1495	38.7427	40.068	39.2748	35.4184	36.5945	38.0061	38.9179	39.1115	33.3705	35.1129	33.4166	40.0584	34.4299	35.9566	33.5557	34.4155	34.0738	36.9123	38.4917	33.5131
PIT2G_2058	38.1793	39.0949	36.9125	38.394	40.9591	40.916	39.0453	38.0771	39.984	40.059	39.4296	40.4846	34.2123	36.1169	33.2477	40.9317	35.788	37.0016	34.6142	35.5157	36.0764	33.7671	39.2531	34.1593
PIT2G_2059	36.3929	38.379	36.2008	38.5371	41.2391	39.5208	41.0414	36.839	39.7823	40.9359	40.7289	41.0525	34.1634	36.6459	34.8588	40.4828	36.3177	35.9182	35.2362	35.3211	36.8693	33.6887	38.8145	35.4477
PIT2G_206	33.7112	37.3708	34.7091	38.1223	38.176	36.7509	38.925	35.0714	34.5759	36.4423	37.1501	39.5111	33.2799	35.9629	33.7811	41.2297	34.1312	35.8466	33.238	33.8057	34.2537	32.3821	38.3739	33.1594
PIT2G_2060	34.9653	35.575	34.2954	37.6358	38.3621	39.0256	39.5829	34.2736	35.2018	36.4938	37.2441	37.8978	33.2933	35.8849	33.3325	41.3085	34.5043	34.9656	33.0131	34.0916	34.0316	32.6505	38.052	33.0855
PIT2G_2061	36.2222	45.8803	35.5787	38.3554	41.0028	42.4141	41.278	36.5814	39.7363	40.1469	39.7119	45.3001	35.0382	36.1322	34.1918	41.0955	35.9549	37.0893	38.5782	36.1387	35.7913	34.7855	39.0161	36.6974
PIT2G_2062	34.8398	37.5021	34.9316	40.2921	38.9782	39.6206	39.2422	37.2098	36.5819	37.2829	38.0857	38.3175	33.6304	36.4041	34.1685	40.8922	34.9464	35.8504	34.5871	35.3806	35.4187	33.5023	37.9607	34.5943
PIT2G_2063	34.2098	35.7838	34.267	35.6244	38.4639	38.4962	38.1061	34.4274	35.8533	36.4735	37.9771	37.554	34.2749	35.0236	33.7033	40.3232	35.1272	36.223	33.2753	34.3884	34.3907	32.9319	38.655	33.8594
PIT2G_2064	34.9304	35.3412	34.7984	36.6177	36.9175	39.5726	38.5369	33.6158	36.139	36.4397	37.3558	36.427	33.9043	36.252	33.4776	40.8241	35.2826	36.1717	33.3988	33.7618	35.1736	34.0625	39.1102	33.2693
PIT2G_2065	40.1643	39.5734	36.6801	45.174	50.7478	49.3233	47.3548	39.6673	87.1998	42.4552	79.7516	41.0699	39.0312	37.9781	41.2945	41.3934	37.2043	39.3504	40.9312	35.3919	38.4343	36.5765	45.8643	36.7724
PIT2G_2066	33.1421	33.9663	34.2466	36.8349	37.173	40.1867	43.1549	33.3036	34.2927	35.8538	36.7599	36.4243	33.0418	34.0995	33.3597	40.7638	33.7337	35.497	32.9838	33.8722	33.6865	32.985	37.7969	33.025
PIT2G_2067	94.2727	77.2342	67.4149	68.4691	122.415	143.642	125.49	109.465	155.488	129.737	107.727	104.3	63.6267	63.7039	54.9695	51.8302	88.019	50.692	90.0063	92.4367	99.8485	54.5193	47.4756	75.9902
PIT2G_2068	18533.3	57038.7	34569.2	12459.4	65572	51353.5	33297.2	46962.5	33963.5	53692	34295.5	71171.1	7150.68	19264.7	59983.4	7513.7	46719.4	20498	66733.6	21361.6	51822.1	23100.7	5277.87	57936.5
PIT2G_2069	39.3245	38.8793	35.8517	39.209	44.1804	46.3169	44.3603	38.1546	41.7372	42.8669	43.7225	40.7484	34.9285	35.7926	34.291	39.9299	36.2689	37.371	34.6547	35.0152	36.0365	33.7119	39.2799	34.1156
PIT2G_207	53.31	75.2866	48.5987	187.343	55.5037	121.669	448.671	281.376	63.8593	53.0146	74.0081	111.662	10536.5	8064.64	316.03	1481.29	348.686	287.728	94.8367	1388.06	2160.41	163.93	4507.97	4598.35
PIT2G_2070	45.0109	61.9183	340.982	44.7702	110.738	342.16	64.9214	596.48	139.401	47.5754	42.937	152.456	44.51	44.8856	33.3174	40.8214	34.7222	36.8528	34.3945	114.765	64.1788	34.9601	41.3267	34.7951
PIT2G_2071	44.9318	78.0612	38.7614	113.212	54.0336	58.0302	52.4865	63.3611	37.8467	65.3335	47.0824	47.0128	34.3287	36.3166	34.6317	42.5321	35.0174	38.6695	34.2892	35.217	34.9611	34.5814	39.3864	34.0396
PIT2G_2072	129.282	1175	129.256	896.593	497.041	377.784	59.9501	78.366	78.1115	953.148	758.897	278.62	35.9377	40.6167	35.6106	41.229	36.4572	39.3812	36.5791	35.9398	38.2527	46.7866	42.0191	34.7585
PIT2G_2073	34.2735	38.8174	35.8392	36.4827	41.6518	39.3641	40.3085	35.1876	38.4226	40.8173	38.6084	41.5333	33.6694	36.5115	34.8586	40.106	34.7669	36.3702	34.4006	34.5127	35.201	32.5999	38.2263	35.8111
PIT2G_2074	34.9091	36.4018	38.0471	39.7022	38.1802	38.3814	37.8912	35.5055	36.9504	37.3373	38.0962	38.7626	34.132	35.1246	33.9395	41.5975	34.9884	36.9659	34.0484	35.2062	35.053	33.3715	39.5741	34.3023
PIT2G_2075	33.3244	35.7635	34.2572	35.0466	36.7354	36.6553	38.1354	34.3695	35.6067	35.8854	36.2499	38.2432	33.7368	36.4894	34.4701	42.3226	33.7715	37.8771	33.8515	34.4535	34.9316	33.2653	38.7642	33.8572
PIT2G_2076	33.3201	36.3375	33.8648	35.552	37.2161	37.3375	38.2346	33.8388	35.132	36.5407	38.7071	37.4821	33.1727	36.0976	32.8697	41.0843	43.6431	36.6426	32.8479	34.0168	44.9911	32.4415	44.897	33.898
PIT2G_2077	34.0651	36.2639	34.1321	35.16	37.1443	38.3057	39.0943	33.6745	34.3455	34.7619	36.4072	37.3251	33.489	36.086	33.062	40.5607	33.9394	37.412	32.9867	34.1976	34.7019	32.6558	37.4744	33.2187
PIT2G_2078	40.1422	38.4076	37.291	40.5848	40.6275	44.0952	43.0569	36.9974	35.8947	37.5367	39.0085	47.5727	36.4809	42.1347	35.6685	44.0799	34.7026	37.3296	34.8353	52.5011	41.3552	33.756	42.4209	34.8169
PIT2G_2079	38.6808	40.3212	35.7864	37.952	52.0012	59.871	54.793	42.6982	53.7281	52.734	43.9418	54.5955	38.9213	41.5877	54.1782	41.492	41.9527	61.1059	110.773	35.8939	37.6954	72.0519	39.123	51.0353
PIT2G_208	82.2594	82.3731	75.4842	272.733	124.999	186.37	1118.69	627.679	85.8958	64.6293	53.4156	189.269	3136.92	4738.87	196.616	689.265	322.663	202.844	94.7297	1201.58	1548.86	108.695	2536.75	763.512
PIT2G_2080	34.4493	36.4294	34.1982	36.737	38.2573	37.6511	38.593	34.6559	35.3436	36.8127	37.5468	37.5485	33.2792	35.6582	34.1828	42.7657	33.1714	36.3448	32.8463	33.512	33.7978	32.4533	37.3501	33.1065
PIT2G_2081	33.7367	36.6225	34.4574	34.2887	36.7704	36.6746	37.3595	34.0108	34.9287	35.7565	36.9784	36.0485	32.6525	34.9397	33.1272	41.4913	33.9736	35.7863	33.1442	33.6771	33.7519	32.8865	37.9863	32.5828
PIT2G_2082	33.4991	36.125	35.882	37.1248	37.8301	39.7502	39.0361	33.8787	35.6178	35.9772	36.51	38.1281	33.0088	34.7966	33.3053	41.2884	34.8574	36.6807	33.6983	33.4962	33.6359	32.6403	39.4143	33.7161
PIT2G_2083	34.1979	37.1794	34.0353	36.0009	37.4558	37.874	38.9272	34.5978	36.0278	36.7087	38.2459	38.0774	33.4389	35.0957	33.0702	40.3098	33.784	36.1757	33.8384	34.1488	34.3245	32.6569	38.0141	33.2113
PIT2G_2084	34.7282	36.9914	35.0975	38.352	37.2396	38.0446	38.9834	34.6984	36.6637	37.1527	38.2224	39.3481	37.911	35.1923	34.2068	41.1304	34.121	37.5164	34.8848	36.4536	37.0292	33.5018	38.42	35.0917
PIT2G_2085	36.796	42.583	76.1064	62.8352	169.962	151.493	157.5	62.2367	106.254	56.4123	48.2692	95.0797	47.1468	51.4868	34.8029	42.9479	70.3872	37.6854	41.1583	38.6726	50.0036	38.6267	42.7291	44.35
PIT2G_2086	37.1556	44.198	78.2318	68.3476	172.734	155.675	155.698	63.37	104.879	59.1685	50.6234	100.406	46.805	48.3742	34.3302	42.0872	75.3069	39.5822	42.3332	37.0159	49.9092	39.7568	43.4348	44.4018
PIT2G_2087	33.952	36.9879	36.2653	36.3053	38.071	78.9376	37.837	34.0898	39.5771	35.2574	36.5728	42.1906	32.4247	35.4617	33.536	42.8958	33.3866	34.8595	33.1096	33.4024	33.6347	32.0966	37.9348	33.0588
PIT2G_2088	35.6992	37.2849	35.9105	71.8839	38.7034	43.0279	51.5746	44.3762	39.001	38.9407	38.1873	52.0702	790.432	522.23	55.4466	64.4005	105.494	44.1063	38.3424	567.139	478.871	40.6232	105.668	1136.69
PIT2G_2089	34.8876	36.2779	34.9858	38.805	39.6618	42.0941	42.1828	35.0022	36.0814	36.6497	36.7345	37.8406	33.0218	38.2687	33.6575	43.3886	34.8137	35.6994	34.7714	37.0932	34.861	33.176	38.5094	34.5857
PIT2G_209	33.2586	36.1724	34.3554	36.9472	39.3765	39.6324	39.0128	34.5097	34.9607	35.783	36.4539	37.5607	33.1392	36.1575	32.8515	42.7013	33.527	37.5766	33.3096	33.0982	34.4453	32.2851	38.7996	33.99
PIT2G_2090	33.854	37.2282	36.7058	38.7021	45.4211	47.713	47.3858	40.5021	35.5308	41.0915	38.3859	47.3395	32.5828	34.6405	33.5922	42.5998	34.2824	35.4831	33.0696	33.243	33.6643	32.0929	35.8972	33.17
PIT2G_2091	33.3502	35.1099	34.2773	36.4981	36.3968	36.6616	37.1844	33.5921	34.8514	34.6561	35.7344	37.4597	32.897	35.1306	33.5701	40.1088	33.6935	35.476	32.6674	32.7591	33.0207	32.6439	36.0506	33.1977
PIT2G_2092	32.8933	36.0503	34.2332	35.2437	37.5041	36.5891	37.6014	33.7777	34.8158	35.8819	35.4155	37.7127	37.3624	43.6353	33.4208	44.0781	34.2208	38.0107	33.883	35.1214	36.9869	32.7759	40.6034	33.6772
PIT2G_2093	37.7798	41.7595	37.2213	40.0804	44.057	42.5346	40.4381	36.8865	37.9586	40.9587	39.2967	42.7877	37.0751	38.095	34.2818	46.2056	36.6937	47.4305	33.4334	36.8627	35.8942	33.4889	52.5976	34.953
PIT2G_2094	37.5675	40.7553	36.8188	41.9667	41.813	43.6778	43.1248	37.1899	38.7938	41.5561	40.7697	39.6763	35.9606	39.5907	34.2585	46.0581	37.1087	47.8144	34.5112	36.5674	35.6912	34.1767	53.1863	35.5848
PIT2G_2095	44297.1	79981.3	35508.3	56877.9	65264.6	54768.7	81264.9	39140.8	85889.1	71772.6	72443.8	65958.5	65089.2	66895.7	62758.6	68954.9	106166	7812.08	39906	101681	60964.5	50477.7	13486.4	96925.8
PIT2G_2096	33.3162	35.914	34.1415	35.3431	37.0346	36.5701	36.5019	34.3537	34.3957	35.6984	36.4317	37.2792	33.0847	37.059	33.3267	40.4192	33.6409	35.5854	32.9644	33.9259	34.2397	32.378	38.5444	33.8246
PIT2G_2097	49.5936	53.0928	44.019	56.0754	54.7713	63.916	53.9491	45.6318	49.1518	47.6155	46.688	50.8792	40.6309	46.9225	38.9005	50.9078	41.2525	54.5708	37.8935	37.7278	39.3445	38.0348	65.1049	40.7915
PIT2G_2098	17934.7	53167.9	19193.2	8480.83	62398.1	45174.8	31545.4	43464.4	35136.8	46982.3	32142	72071	7747.68	19303.8	48822.2	6696.33	46752.6	18864.2	64027.3	22273.7	48158.1	21314.7	5350.27	53780.4
PIT2G_2099	34.7089	35.666	35.5332	38.6949	39.4915	38.3669	40.6433	100.49	36.6604	42.3601	36.165	39.9569	360.807	98.0142	41.879	84.5331	41.2281	41.1768	43.146	174.035	109.786	33.4882	240.883	126.986
PIT2G_21	33.069	35.8509	33.5665	35.3487	36.6081	36.8107	38.2664	33.301	33.5655	35.4175	36.1733	36.2642	32.5263	35.2374	33.6282	38.7382	33.3706	35.7882	33.1993	33.5485	33.9461	32.4617	37.9307	33.3349
PIT2G_210	33.4008	35.9132	34.0915	35.8506	36.5887	42.7828	38.2421	35.0488	34.6619	35.194	37.9582	36.827	32.648	35.6534	33.1557	40.4874	33.316	35.4262	33.0121	33.3719	33.7757	32.0571	37.6105	33.0274
PIT2G_2100	33.9248	35.9649	34.3728	34.6939	37.8359	39.2661	38.6364	35.3842	36.0848	36.642	36.2458	36.8361	32.7686	35.6256	34.0137	41.1014	34.4772	36.7682	34.4353	34.5595	35.4215	32.7295	37.3986	35.2755
PIT2G_2101	37.7551	39.71	49.2497	98.0698	76.2904	73.6042	88.5875	57.9844	57.2481	46.7439	42.1863	77.0302	112.14	147.035	38.3288	56.9561	60.3234	40.7315	37.9882	81.9188	77.6641	37.0528	84.5966	58.166
PIT2G_2102	446.891	803.52	7511.56	188.478	2758.5	10440.9	776.407	16997.4	3869.14	594.543	232.051	3313.02	535.627	899.377	42.6693	102.268	49.8188	49.1754	49.4655	3271.74	1213.96	69.0828	71.4609	142.101
PIT2G_2103	102.82	172.691	1461.14	66.0134	563.869	2077.6	191.607	3175.99	768.344	96.9992	72.5288	642.827	105.718	104.217	36.8523	51.5055	45.8396	39.2526	39.318	745.144	290.183	43.5923	46.4938	48.64
PIT2G_2104	143.972	60.5209	161.743	284.47	102.003	187.758	131.165	61.889	38.437	48.5578	39.7894	119.73	158.151	158.088	37.9923	83.9669	51.4343	41.0385	39.0765	77.9636	121.155	35.3171	123.475	58.0844
PIT2G_2105	158.95	59.8291	162.545	298.301	113.371	206.573	138.472	74.0818	36.7285	46.1619	38.6456	120.242	220.849	214.626	43.4339	87.2635	58.1938	42.2841	40.2014	114.915	162.242	36.3269	200.912	83.1974
PIT2G_2106	33.527	36.5382	34.7569	38.1979	37.8818	38.3996	38.7669	34.7692	35.4591	37.3629	37.8265	38.2715	32.4811	35.6768	34.215	42.6952	34.4222	37.0417	34.0958	34.5532	34.4413	32.8472	37.6844	33.6399
PIT2G_2107	33.1932	35.9925	34.564	36.9877	37.6393	36.633	37.4823	35.3399	34.0712	35.4345	36.5529	40.3781	33.5022	35.5418	32.9799	40.4883	33.8746	35.9305	32.8163	34.0046	34.6004	33.1056	39.9636	32.9017
PIT2G_2108	34.8774	37.9304	45.7159	44.5628	72.1484	67.0177	68.5294	44.9852	55.702	43.3362	41.0228	57.0991	41.7978	43.3304	33.847	42.0583	43.71	35.943	35.7167	37.3575	39.9323	34.3144	44.9322	38.6141
PIT2G_2109	32.923	35.719	33.6413	35.4491	36.6116	37.4148	38.5629	34.0626	33.8034	36.1367	36.4442	37.7972	33.4725	35.1779	32.7024	40.3983	33.4244	36.2712	32.7148	33.7344	36.4319	32.3545	38.6808	33.0261
PIT2G_211	34.2606	35.5317	35.9123	36.0069	38.394	38.3901	39.2679	36.3632	35.6845	35.7066	38.0502	38.5047	35.442	35.6979	33.1642	41.6394	35.017	40.1188	34.6623	36.1231	36.3276	33.3033	38.5544	34.0605
PIT2G_2110	101.223	60.8322	112.818	159.566	86.965	134.11	79.8399	48.199	44.0083	50.5692	45.5592	81.6916	83.253	64.631	51.2433	58.409	55.9733	63.6864	37.3932	43.4949	59.9586	37.8596	78.0771	66.6882
PIT2G_2111	166.732	292.419	63.6653	343.247	70.4083	110.216	195.838	47.8868	36.8231	99.1382	77.6855	108.963	41.5658	62.8673	159.04	43.6364	36.9468	39.7387	33.7868	38.3389	51.9396	187.86	40.5768	35.0225
PIT2G_2112	35.1016	38.6569	35.8196	37.9755	43.923	37.461	39.6523	35.4992	36.3775	36.8178	37.3362	38.4423	86.7285	58.9912	35.1441	46.9459	36.642	39.233	35.0582	37.8581	39.2757	32.9215	48.6643	37.7184
PIT2G_2113	62.1351	37.94	46.2395	57.1542	55.9598	74.9554	56.6178	37.3688	34.6618	36.3433	37.3243	44.6103	33.7773	40.3641	33.2249	42.1697	35.2295	35.6412	33.338	33.2242	34.2272	32.6776	38.9835	33.6295
PIT2G_2114	33.3358	36.2811	34.0985	35.2896	39.1461	35.7073	37.162	34.8251	34.8941	36.8433	35.5882	37.9035	32.9091	35.5445	34.0712	41.0198	33.9198	36.3475	34.4818	34.0842	34.7975	32.7728	38.101	33.3843
PIT2G_2115	33.1341	35.3785	33.3327	35.3352	36.0211	36.2022	37.3519	33.8778	34.6499	35.7058	36.6725	35.125	32.9487	34.9967	33.2479	39.9493	33.1903	36.9173	33.1252	33.2744	33.0638	32.65	42.659	33.4922
PIT2G_2116	34.1351	37.6031	35.7955	35.5724	38.9897	37.6463	39.5958	35.6531	34.8504	35.5187	37.5946	37.6881	35.6404	35.9711	34.1138	40.8956	35.0982	39.8056	34.7755	33.6954	35.578	32.708	37.8267	33.8631
PIT2G_2117	140.476	58.3938	139.03	249.829	97.9768	168.744	233.038	108.405	49.3264	43.8669	47.2674	118.596	966.89	2149.51	123.841	455.279	245.773	86.8521	64.6352	709.688	505.825	77.1195	578.056	440.978
PIT2G_2118	37.9151	40.7481	41.9704	38.4095	45.9874	51.5428	44.4592	56.1472	47.4375	41.8763	40.6742	45.3869	36.7745	38.9734	34.3602	43.3697	36.0294	40.478	33.9182	40.1363	37.2354	33.399	41.3534	37.1008
PIT2G_2119	33.2107	34.7352	34.2879	35.1037	36.7248	36.0686	37.6326	33.6085	33.3504	35.1197	35.8723	36.4233	32.4031	35.0638	33.3772	39.0573	33.1423	35.6704	32.6825	33.4016	34.3691	32.6856	37.6078	33.312
PIT2G_212	33.0586	35.5924	34.7638	36.6308	38.7429	39.4305	38.3131	34.6461	34.2139	34.6954	35.9215	38.3709	32.833	35.6285	33.9183	40.0321	33.8901	35.9275	34.3389	34.3891	34.8237	32.6275	37.4898	33.0243
PIT2G_2120	33.9078	34.9621	34.2913	36.3681	36.5168	38.0446	36.8671	33.6762	34.3742	36.2112	36.5816	36.688	33.0411	35.3545	33.0957	40.3076	33.3509	36.5907	33.2733	34.1932	35.4214	32.4989	38.9241	33.3492
PIT2G_2121	788.388	172.321	980.99	1410.09	513.238	1098.72	458.167	110.124	43.872	63.9987	45.6565	423.606	46.2977	90.026	39.5385	53.9525	41.3258	36.6229	35.0377	46.2942	51.752	33.2432	54.9162	37.9691
PIT2G_2122	32.8453	35.6835	34.7573	35.4056	36.1226	36.4998	37.1291	33.7812	34.6419	34.1372	36.0705	38.1008	32.8843	35.1964	33.1976	39.7317	34.1404	36.5215	33.3667	33.651	34.6118	32.3305	38.5892	33.5342
PIT2G_2123	33.5596	34.5368	35.4253	36.4634	38.2841	38.6082	37.7428	33.8302	34.2468	35.5479	36.9796	36.171	32.7565	34.9676	33.2366	40.4459	33.8597	35.3031	33.3724	33.5002	34.4789	32.373	36.8074	33.785
PIT2G_2124	34.6053	37.8616	34.209	38.8514	38.9832	37.9941	38.6683	34.5814	35.3661	37.0508	38.466	38.7422	34.229	36.4003	33.0202	40.1303	33.6867	35.7039	33.6939	33.7598	34.5828	33.0113	37.7304	33.7959
PIT2G_2125	35.381	39.4886	35.998	35.773	40.9219	37.4599	40.0159	38.589	36.1111	35.1474	37.255	38.8046	36.1093	36.8243	33.6334	41.7275	34.7169	39.695	34.6795	36.7927	36.4282	33.0966	38.2351	33.8443
PIT2G_2126	34.5002	37.1952	34.9876	38.5445	39.2334	38.7751	39.3079	35.515	35.1242	37.9579	36.5754	39.0683	34.3733	37.0811	33.5064	41.5646	35.1309	39.7774	33.597	34.6648	34.5007	32.8329	43.8776	34.1424
PIT2G_2127	34.7794	38.3347	40.1045	108.087	38.769	39.1437	65.2258	45.9402	45.6572	40.0331	37.5013	103.195	43.2573	52.404	33.9854	41.4358	37.7575	39.9227	34.3317	38.8542	40.0278	32.4859	39.3824	36.1906
PIT2G_2128	33.6313	37.3815	35.9447	38.4887	38.0581	36.0641	37.9324	37.0684	35.4452	37.2177	36.6315	37.8597	38.2814	38.9487	34.3747	40.7708	33.9581	37.1804	33.6212	34.7563	36.2562	32.5056	39.9681	34.4043
PIT2G_2129	35.176	44.2128	36.4588	36.5747	38.1012	37.7032	41.348	36.1104	36.4869	35.2566	37.2634	41.4661	36.3429	39.6978	34.6466	41.8223	34.6035	40.2168	35.5405	36.7149	36.911	33.4481	39.5247	36.6989
PIT2G_213	34.6941	39.3594	35.8371	41.4638	37.7568	40.0876	38.7738	34.2421	34.3103	37.1691	37.5755	38.3006	31.7167	34.71	33.5779	40.0098	33.1055	35.6444	32.9743	33.0308	33.019	33.2131	39.4664	32.6079
PIT2G_2130	33.8321	34.7994	34.3265	35.7437	37.8847	35.5385	38.9517	35.2093	34.2751	34.9956	36.6277	39.2824	36.0709	39.1751	33.8654	41.1932	33.3902	35.2214	33.8617	35.164	36.0181	33.0108	39.8765	34.1786
PIT2G_2131	33.4051	35.0805	33.692	35.1046	36.2608	37.5643	37.2414	34.3515	35.6349	36.6336	35.9195	37.1381	33.6489	34.7183	32.9451	41.0767	35.0482	36.164	33.5975	34.3543	34.2101	32.956	38.7175	33.5155
PIT2G_2132	33.8638	37.0356	34.4128	36.9862	38.9444	38.6975	39.6228	34.6212	35.7447	36.4262	36.617	38.7661	36.0645	39.845	33.8974	42.7085	35.1581	37.7344	33.8353	35.1767	36.8835	32.8836	45.3361	36.6763
PIT2G_2133	33.9472	37.169	34.9619	60.9755	36.4236	35.2739	39.9868	37.1014	35.2969	40.1544	38.2268	38.4626	33.3813	36.8917	33.6434	42.3886	33.5429	35.4711	33.4856	33.1955	34.154	32.3208	39.5739	33.4848
PIT2G_2134	33.6629	34.9976	34.4961	36.7562	37.8959	37.9228	37.4791	33.7581	36.2431	35.7733	36.1451	36.5789	32.8691	35.0714	33.4841	40.0051	33.7564	36.4389	33.6587	33.7708	33.9252	32.5069	37.3546	33.7274
PIT2G_2135	33.422	34.4042	33.5907	35.6427	39.6067	38.1463	37.8675	33.8207	35.4368	35.7282	35.8455	36.8137	33.814	35.4355	34.3486	42.5852	35.1403	35.6318	33.2263	34.6951	35.5673	33.0685	39.4372	33.7193
PIT2G_2136	34.8332	39.5317	35.8804	37.8007	39.2548	38.1757	41.0431	36.309	37.0704	37.8451	38.0605	40.781	36.2202	37.1907	33.3705	40.9665	34.4025	38.8673	33.6259	36.534	37.403	33.2153	40.954	34.2152
PIT2G_2137	36.2456	39.9948	37.3191	41.9465	40.8164	41.8924	40.6838	36.5618	36.1799	37.537	38.0592	39.4224	35.1702	37.3214	34.1966	40.5167	35.5183	38.8126	35.1325	37.3958	37.2296	33.3446	39.6012	34.551
PIT2G_2138	33.0366	36.324	35.2993	36.9463	37.812	35.7682	37.2079	33.7801	33.6747	35.2566	35.2567	36.1901	32.4711	34.8056	33.5819	39.3285	33.7197	35.2294	33.6677	33.3058	33.4857	32.3799	37.1898	33.2619
PIT2G_2139	32.9635	35.3818	33.6233	35.4276	36.9007	35.4013	37.615	33.3626	34.528	35.2576	36.7153	36.6791	32.7512	35.765	33.3404	40.3428	33.1825	34.6691	33.0766	34.032	34.0014	32.3891	37.9553	33.226
PIT2G_214	32.9829	35.5669	34.2187	35.5473	37.1002	37.3127	38.1249	34.0061	34.808	34.3978	36.1635	36.7514	32.7907	35.1044	33.7259	39.6956	33.7644	35.872	32.5865	33.3343	33.9943	32.1863	37.5102	33.4716
PIT2G_2140	35.161	37.3661	35.9156	36.7874	38.796	38.243	39.1871	49.7585	34.5209	36.0098	35.3303	39.8343	47.8245	65.4345	33.9237	40.6888	35.1714	34.8706	33.934	39.0473	36.302	32.9909	37.7612	40.6479
PIT2G_2141	33.5056	35.3101	33.8504	35.3713	37.3955	37.0115	38.1085	40.2041	35.4302	35.0166	37.1384	37.8745	42.4562	48.9776	33.0585	42.848	34.0117	38.1106	33.3247	36.7036	34.4937	32.4157	39.7651	36.2216
PIT2G_2142	34.0346	35.8553	34.1334	35.6919	36.9127	37.0037	38.0957	34.0098	35.0463	36.1269	36.8405	36.7673	34.5998	34.7866	32.8995	39.0886	34.3258	35.8402	33.9017	34.6521	34.2973	33.8388	38.2366	34.0161
PIT2G_2143	35.3465	39.4425	36.6108	39.5999	40.783	37.2201	41.2175	36.7382	37.938	37.2267	37.8716	38.7195	35.4524	37.2545	34.3174	41.6255	35.2557	39.3891	35.217	37.447	37.5921	33.3179	38.8198	34.7333
PIT2G_2144	34.6379	36.651	35.0564	38.1853	38.1374	38.2368	38.9911	34.057	35.2026	36.089	37.4691	37.4903	33.2332	36.19	33.4645	40.5198	34.3909	36.3581	32.9061	34.3034	33.6572	32.7674	38.0017	33.9664
PIT2G_2145	34.0147	39.4967	34.996	48.8532	36.7719	38.3588	42.4538	35.5956	34.9477	38.1075	37.5299	40.2693	34.0287	36.2417	34.1113	42.3476	34.5511	37.8551	34.752	35.799	35.5881	33.2632	39.0126	34.589
PIT2G_2146	33.7989	35.1036	34.4182	36.1103	36.4392	35.6058	37.948	33.2387	33.7044	35.5243	36.6697	37.1886	32.8633	34.9229	33.2161	41.6366	32.8665	35.13	32.7614	33.7709	33.1995	31.869	36.7188	32.8562
PIT2G_2147	33.8179	35.2028	34.1536	36.0249	37.9551	37.0395	38.0349	34.2374	35.0472	35.1997	37.5397	37.2728	36.17	37.2178	34.36	43.285	34.5825	37.4591	34.7141	35.274	35.3117	33.6931	39.2331	34.0334
PIT2G_2148	36.0738	37.902	39.6879	39.0646	42.1918	39.4634	39.7683	36.7037	37.3915	36.9949	39.1729	41.0032	36.9907	38.0986	34.6761	41.8717	34.4974	41.4746	34.5686	36.5953	37.3472	33.5481	40.7342	35.0173
PIT2G_2149	34.7954	36.2149	34.8923	36.0969	36.8294	37.3749	38.3547	33.2959	34.5171	35.9842	36.3588	36.284	33.3115	35.2155	33.2159	40.3475	33.7092	34.8644	33.27	34.1063	33.56	32.9041	38.3848	33.3533
PIT2G_215	34.3497	38.2794	36.0476	36.083	38.3496	38.2329	39.4979	34.596	36.3003	36.3566	36.2999	38.3675	34.3615	36.0905	34.0171	41.8585	34.9492	39.2683	34.2015	35.7356	35.4691	32.4916	39.4779	34.1231
PIT2G_2150	35.129	42.5632	36.0689	42.7943	39.3685	39.2344	41.1724	35.1881	35.2066	37.4319	37.4113	41.0203	35.9133	37.9041	34.1297	43.2131	36.5483	38.1972	34.3442	37.8939	37.0349	34.9627	40.7557	36.0707
PIT2G_2151	34.501	36.3505	34.6382	35.7357	36.8857	37.5178	36.935	34.6118	38.1404	38.3852	38.2521	37.0038	33.1366	127	32.9003	38.7399	47.0397	36.0199	33.0454	33.8096	35.9635	32.4735	38.5597	33.2899
PIT2G_2152	34.727	35.9029	35.1727	36.1598	38.1593	37.0504	38.2894	34.4186	34.7613	36.4364	37.8411	37.4989	33.7758	34.5931	33.4703	39.4025	34.6733	36.4571	33.9461	34.4657	34.7331	33.3339	37.7263	33.2546
PIT2G_2153	33.3791	34.7896	33.5614	35.0162	37.5592	35.0876	36.5334	34.0446	34.8082	34.546	36.1634	36.5163	32.9181	35.4677	33.5711	40.1882	33.5868	35.7849	33.208	33.1899	33.7102	32.3533	37.9913	32.8258
PIT2G_2154	34.2114	37.0621	35.0019	37.4466	38.135	37.6419	39.2766	34.8879	35.5062	36.9774	37.2599	37.9002	33.2472	35.8391	33.7342	40.1663	34.3448	37.3797	33.6392	34.5223	34.4658	32.5489	38.1473	33.8499
PIT2G_2155	13162.9	6406.81	10727.7	18800.7	8598.93	17040.2	8636.58	2497.79	2626.24	1976.77	1797.4	7615.34	3447.44	2303.63	2861.77	411.782	621.768	164.085	158.043	1995.45	1402.38	3279.95	1467.26	636.236
PIT2G_2156	35.7484	38.6488	35.5962	37.5127	40.2292	41.852	40.5002	35.6562	37.6268	38.9578	38.3381	38.7384	33.6331	36.3004	33.1923	40.5985	34.6237	37.304	33.5933	34.5926	33.9732	32.8821	38.1263	33.3431
PIT2G_2157	33.2051	35.0706	33.8102	34.796	36.775	35.1091	36.0857	33.3122	34.0344	35.5332	35.2946	36.1388	32.0722	34.7591	33.3315	41.9076	33.6953	34.7553	32.6661	32.8024	33.879	32.31	37.0275	32.8486
PIT2G_2159	27319.7	13162.9	25442.9	38776.2	15857.7	34330.6	17724.8	5570.74	3629.09	4264.71	2431.97	19723.1	3953.1	5604.13	6902.29	999.101	1377.24	337.847	638.616	4547.56	2990.59	5353.82	3077.67	2163.25
PIT2G_216	496.242	1156.13	7904.03	104.889	28972.2	19548.4	22396.9	5275.69	13009.3	3031.55	1283.52	11196.3	1024.53	1400.62	194.917	107.862	3603.06	202.446	826.776	124.109	1064.77	641.411	357.754	1528.27
PIT2G_2160	33.7225	35.9678	33.5427	34.8637	37.6855	38.5386	36.9165	34.3584	35.1346	36.9284	37.6615	36.6796	32.8525	35.801	34.3648	39.4244	34.0115	36.0967	32.9851	33.3422	33.6517	32.0317	38.4378	33.3414
PIT2G_2161	32.9188	35.7739	33.5272	34.4295	36.349	36.1571	36.6358	34.4301	34.6112	34.7868	35.4185	35.7843	33.2941	36.1448	32.7472	40.5714	34.3772	35.4861	33.2416	34.421	34.0363	32.5615	36.8142	33.6041
PIT2G_2162	33.269	37.0392	34.105	39.5345	45.2538	105.307	38.6141	37.025	44.8435	36.3469	36.3246	42.8093	40.7713	36.9476	33.0993	42.0694	33.5822	36.1254	33.3412	33.8773	34.3796	32.5275	36.8346	39.6372
PIT2G_2163	24390.3	44282.8	29899.5	24794.6	43345.5	36709.1	49965.4	22767.9	48626.9	42608.9	41848.7	54597.5	33977.8	34609.6	22343.1	23022.3	67089.4	3556.42	17394.3	62695.9	45624.3	10701	9881.06	46682.1
PIT2G_2164	29101.4	69162.6	65323.2	7739.92	99787.2	72421.6	40617.5	81417.4	46913.1	87828.7	52341	89856.7	22978.2	25648	100417	21906.1	78343.6	30764	98367.6	27106.6	80017	36317.6	8487.43	105342
PIT2G_2165	30606.3	77640.1	68000.6	11227.5	98852.8	78542.3	47430.8	85290.8	53781	96336	55852.9	97722.4	23227.9	30072.8	111013	24831.6	95485.7	27856.7	108098	37786.8	83425.5	40883.5	11059.6	115471
PIT2G_2166	35449.9	80916.7	24888.1	63516.1	55581.7	45615.4	65244	34736.4	75040.1	60329.6	58297.7	50204.2	59328.3	55448.3	45902.2	55504.8	93769	6177.44	32107	87167.2	51009.8	62886.1	9685.08	85483.9
PIT2G_2167	30830.1	70910.9	52223.6	22450	93701.5	71957.1	47879	67092.6	51486.2	84928.4	56177.3	85927.1	11847.6	30598.5	100260	11397.7	83100.9	24984.1	104978	38378.7	73702.8	44269.3	9296.3	100811
PIT2G_2168	126.056	193.919	156.508	148.15	254.234	250.188	198.447	196.064	275.88	196.858	127.695	345.463	109.872	114.225	82.5746	72.2255	169.134	78.6437	161.883	167.265	195.413	86.7763	61.8951	133.274
PIT2G_2169	33.8809	35.9201	34.8986	37.215	37.4175	36.5768	39.3718	34.3759	36.1328	39.1047	38.5777	37.8657	32.7276	35.2702	34.238	42.199	33.8374	36.9985	33.9018	33.6253	34.1024	32.7162	39.021	33.2053
PIT2G_217	39.199	56.6306	180.712	39.1844	385.594	386.085	1027.78	101.623	251.653	98.5869	64.0813	194.228	57.2679	49.7057	36.0603	45.6896	84.5491	43.2092	51.5416	38.4571	48.8531	42.0458	46.1449	49.559
PIT2G_2170	33.6752	34.6848	34.8276	36.1144	37.3813	37.9502	38.3556	34.3609	36.4092	38.4	37.6401	36.9294	34.2557	36.8776	33.5503	43.7843	34.7116	38.5132	34.2473	34.66	34.2852	33.1706	43.4408	33.7988
PIT2G_2171	33.6026	35.4116	34.7556	36.5074	37.8718	39.719	39.4204	33.8643	35.1696	35.621	36.3227	37.0232	33.6367	35.434	33.2531	40.5844	34.7534	36.5714	32.5373	34.1041	33.8904	32.9637	39.13	33.5585
PIT2G_2172	48231.4	76781.3	47283.6	56959.8	68183	60024.7	96986.4	38655.3	92192.8	82925.9	78462.2	73503.1	80932.7	63541.7	70468.6	79380.4	115457	9860.45	44042.8	109054	70579.8	37836.8	16595.8	102616
PIT2G_2173	40.7793	65.6979	37.828	83.6534	43.9748	51.3122	54.8226	47.1164	46.4562	45.2068	43.791	63.1253	40.4012	36.6913	33.8845	43.2256	35.4495	37.4277	33.9853	35.4602	35.7392	39.9937	39.3727	34.1639
PIT2G_2174	36.9335	37.1314	35.2212	46.999	42.1497	42.8402	46.5246	50.8279	40.3771	41.4094	40.8073	41.812	265.124	232.137	41.4032	98.7231	59.2883	49.8043	46.3732	141.023	149.527	35.4637	148.483	108.074
PIT2G_2176	40.6147	38.5616	36.2093	38.0811	45.4168	46.6818	45.2063	38.8718	41.8212	42.7006	44.9231	39.7873	33.5343	35.7893	33.3304	41.0768	35.1689	37.0631	34.153	34.4024	34.8345	33.1753	37.8837	33.6477
PIT2G_2177	38.3082	41.0999	37.446	38.7514	41.2771	43.5387	49.5637	37.1481	38.8179	42.0629	41.7061	42.383	42.5494	36.686	34.4929	41.5761	35.4573	37.6952	34.9159	41.0398	36.8624	33.8549	40.1724	37.3482
PIT2G_2178	34.1134	37.4328	34.5772	37.4147	37.9319	36.8671	38.2863	63.0224	36.2091	38.0723	39.069	39.8879	50.9172	40.5534	33.2731	40.7679	35.1036	36.1598	33.254	37.5787	40.5291	32.6483	42.2863	38.4332
PIT2G_2179	37.1905	37.0794	34.7558	40.3438	41.1506	41.9653	40.5198	42.0845	39.146	45.5697	41.4952	59.8455	50.466	39.4788	34.3968	47.2903	35.0996	36.3324	34.7134	35.7729	37.2854	34.338	40.8515	34.3589
PIT2G_218	62.817	312.491	818.947	42.2056	1761.63	5508.44	3333.77	470.209	1651.17	441.799	342.385	646.824	99.3881	71.2465	39.4553	147.389	203.48	43.2148	69.4245	37.7047	81.9594	60.6009	47.3644	72.526
PIT2G_2180	37.3679	40.5733	36.6436	38.4388	40.2286	39.5347	40.8439	40.0875	37.4054	37.6847	38.3129	39.5326	38.1143	37.6913	34.0609	43.216	35.5594	42.1376	34.8469	39.5386	38.1066	32.9401	42.1803	35.1669
PIT2G_2181	49130.8	11887.6	40430.5	59220.1	24832.7	55974.1	26503.5	10024.7	7170.79	6601.02	5165.9	41064.4	5834.95	9625.73	4865.08	1798.87	1262.61	497.397	647.264	10577.5	4280.53	3564.33	8498.24	2546.98
PIT2G_2182	3302.99	3576.2	1210.82	1117.57	12525.6	20026.5	16142.2	6350.84	19317	8723.71	4174.53	13284.9	3756.8	3389.65	11226.6	270.128	8845.25	30063.7	38492.7	1062.73	3453.64	28275.8	391.504	8784.53
PIT2G_2183	33.8504	36.036	34.7837	36.7362	37.7767	37.3055	38.9357	34.9273	35.3726	35.6692	37.4029	36.98	33.4606	36.0788	33.3848	39.9492	35.0382	36.4143	33.4273	34.7246	34.6991	32.5292	37.8648	33.5156
PIT2G_2184	20032.7	40090.7	22004.6	29302.1	47770.7	62485.3	26722.3	58057.2	24943.8	42760.7	26173.9	73567.8	8591.25	55251.8	26191.5	17741.5	28278.8	14559.5	50920.1	20551.5	51071.8	14503.6	24758.4	30542.3
PIT2G_2185	34.1409	38.5582	35.1805	40.4521	39.4246	42.5052	59.4064	48.6101	36.1667	37.3919	37.4259	40.6814	471.86	285.005	41.2746	80.1725	48.3695	48.7237	36.631	94.5626	126.247	38.2959	214.804	154.551
PIT2G_2186	33.2547	34.5826	33.7416	35.6783	37.095	38.7525	38.9165	35.8527	34.628	36.3279	36.3083	37.3982	35.5681	39.3343	33.6457	43.4395	34.6632	35.8924	33.0988	34.009	34.4514	32.3498	41.0461	34.0365
PIT2G_2187	35.3094	37.3819	34.4861	36.2973	37.9085	37.7926	40.6446	36.6962	36.2471	36.0304	38.7122	39.2823	63.9451	54.2341	34.0373	44.1383	39.1794	37.9978	34.5908	63.9571	55.8286	34.9049	44.038	36.4351
PIT2G_2188	36873	64397.4	58058.2	27053.8	86461.5	94075.8	41214.7	93605.3	45439.5	93408.3	54660.9	96868.9	20172.2	42400	91068.2	24721.8	77112.2	26795.5	94958.6	32208.2	82069.3	34607.4	20457.8	99693.7
PIT2G_2189	34.44	35.1222	34.9673	36.2392	38.7113	37.7607	38.477	35.6444	36.0654	37.2474	37.9081	38.7672	40.2706	36.3558	33.1866	43.2628	34.8455	38.3013	33.6463	34.1996	35.5494	33.4521	43.2423	33.9722
PIT2G_219	32.3137	34.748	33.856	35.2095	36.0148	35.3892	37.0524	33.7941	34.6459	34.4712	35.9372	36.2438	31.9576	34.5771	33.5538	40.5599	32.7409	35.0071	32.7231	32.8779	33.3612	32.1861	35.2712	32.945
PIT2G_2190	35.8953	35.8086	35.4599	39.9438	39.8474	42.4262	43.3291	35.8296	37.2171	37.8087	38.4045	38.5902	121.357	38.5691	34.0567	110.598	39.0867	38.5751	35.1031	38.0563	36.5918	33.9032	40.368	34.5775
PIT2G_2191	34.3412	36.4173	34.5408	38.282	38.5097	37.6934	39.355	35.5261	37.0183	37.6799	38.4901	38.949	34.019	35.8633	33.3042	43.0593	34.1843	37.9759	33.8899	34.5052	35.6437	32.539	38.9317	33.3719
PIT2G_2192	35.1146	38.3696	35.7411	38.0446	38.5605	37.414	40.3114	35.8327	35.5677	37.7439	38.1405	39.6307	39.7382	36.1088	34.1448	40.6337	35.0488	39.1467	34.147	35.977	35.1349	32.8625	39.4798	34.4114
PIT2G_2193	33.9381	36.4377	34.6624	36.0376	37.4837	38.1554	38.6971	35.0611	35.8473	37.9505	37.9566	37.0382	35.6627	37.9639	33.7143	41.9619	34.5154	37.1705	32.9495	35.9121	34.8358	33.1043	41.54	34.6342
PIT2G_2194	34.3026	36.0893	35.2324	35.8668	36.9858	37.7317	38.4566	34.1541	34.9958	37.314	38.3567	37.3722	32.4119	35.1427	33.4162	40.5502	33.7857	35.863	34.1434	34.6501	34.3105	32.8468	38.4255	33.4057
PIT2G_2195	1045.16	222.323	802.83	1030.15	830.068	1865.83	826.195	266.137	181.389	174.47	134.494	550.289	127.72	131.998	50.4161	66.9681	52.3704	45.177	42.875	113.483	76.2255	39.3635	115.911	71.5351
PIT2G_2196	33.7158	44.7547	34.6451	35.8496	37.3814	37.4311	37.168	34.5172	34.3589	39.7371	36.0064	35.7255	32.9499	35.0161	33.0656	40.1434	34.8076	36.1276	33.1004	33.3667	33.473	32.574	37.5484	33.5915
PIT2G_2197	17648.8	33897	30510.1	6653.38	57968.9	54419.9	46031.5	33487.5	53615.3	40989.5	24971.5	73598.8	9571.97	12613.1	57192.7	1548.41	30867.4	67676.3	66240.6	3812.42	17688.7	72613.8	1063.66	48110.4
PIT2G_2198	35.6764	41.4336	37.9556	41.9163	39.424	42.3751	41.758	35.6793	36.8122	37.4864	39.0623	41.2103	39.761	37.5538	35.6302	42.6672	35.9715	39.1627	35.4804	36.123	36.2528	34.9397	40.8004	35.9698
PIT2G_2199	34.5691	36.9441	34.1154	36.82	39.314	38.6988	39.0609	34.6578	35.9175	36.6534	38.225	39.0313	33.5362	36.4807	33.6498	41.5056	33.9155	37.4892	33.7922	35.1249	35.0852	32.3596	39.6787	34.0255
PIT2G_220	80115.6	13744.4	51999.2	70434.6	34815.4	90374.6	51386.8	22130.1	4136.07	17368.8	1960.62	63159.5	2375.67	6271.24	4167.86	700.001	670.336	189.3	395.09	14149.6	4915.92	63.2644	6058.36	878.111
PIT2G_2200	37.3117	39.4245	35.9526	49.4484	40.2721	41.5399	49.8286	202.739	39.7498	40.4441	38.3314	53.9202	345.687	205.986	38.993	136.112	68.2459	46.7724	41.906	99.4537	141.74	36.2431	114.051	75.5546
PIT2G_2201	35.7796	38.0457	37.1658	38.7866	42.3773	42.8902	44.7004	40.2306	37.8835	38.3384	38.5119	39.7402	38.4258	36.708	34.6926	41.595	37.6829	39.0129	38.9597	37.1208	39.0715	35.555	39.4669	35.7793
PIT2G_2202	34.0973	36.6888	34.5982	36.1345	37.2085	38.0794	38.166	34.7354	35.0396	36.5932	36.0965	38.0092	33.196	37.8951	33.4612	40.3839	33.6962	35.9124	33.7103	34.303	33.7209	32.9146	38.6551	34.4385
PIT2G_2203	34.4731	37.2405	41.8789	49.8614	63.5125	62.1069	64.3858	44.4797	51.1099	41.5991	39.2745	52.0474	35.7173	40.9344	33.9931	41.9049	38.8862	36.3465	33.6385	34.7987	36.8689	33.3522	39.3345	36.4719
PIT2G_2204	35.5586	38.5856	35.7094	38.9225	40.8768	42.4706	43.6597	38.8765	39.0313	38.7603	37.6114	40.521	34.4827	37.5819	33.8255	41.9388	35.5279	40.6564	34.5944	34.7384	35.3506	33.3218	44.1755	34.3299
PIT2G_2205	37.0066	36.6141	42.5174	47.7046	54.5021	63.3011	99.9685	90.7108	48.5194	41.2169	38.072	51.5733	36.4337	37.6701	33.5732	42.9041	33.7718	36.0484	33.6313	34.568	34.9906	32.2267	44.4677	33.8391
PIT2G_2206	35.7086	38.3821	42.7654	40.8161	50.4128	61.3114	100.59	102.338	46.9928	41.4257	38.3411	46.4053	33.1888	35.0001	33.4859	41.2574	33.43	34.8806	32.9848	34.9168	34.4452	32.5813	39.3117	33.2694
PIT2G_2207	37.6046	38.6713	45.2924	48.8529	58.1677	74.3389	125.762	140.524	51.7846	41.787	38.713	50.6573	33.5455	34.9668	33.8548	40.8135	34.6212	36.5712	34.2749	35.543	34.4244	33.5794	38.8606	34.4885
PIT2G_2208	38.3605	40.6942	44.1151	50.245	57.2743	65.8365	106.844	145.876	51.7309	41.8726	39.1221	49.9141	35.308	37.2899	33.5647	40.4923	34.9893	40.0791	34.5252	37.972	36.2838	33.4218	39.1681	34.9538
PIT2G_2209	54.6663	42.8004	89.6223	45.1169	150.947	215.312	497.676	438.453	131.221	64.3254	44.9707	78.4694	32.7971	35.7626	32.8518	39.045	33.9654	35.7534	32.9623	33.3764	33.8919	32.4184	37.3928	33.1024
PIT2G_221	56.66	57.6673	59.7302	175.313	60.9817	81.7715	305.93	143.694	76.7418	70.7645	60.6938	202.627	2186.02	1591.73	110.444	411.064	322.548	148.639	88.4079	1065.88	555.88	91.8221	1400.54	439.721
PIT2G_2210	34.2492	38.1875	35.536	38.3846	36.9527	37.139	38.0466	35.2757	35.6288	37.2319	36.8297	37.6328	33.052	35.6684	33.6744	40.9359	33.6949	36.0347	33.6126	34.5038	34.9794	33.0445	37.8164	33.7634
PIT2G_2211	35.8578	38.336	36.108	40.6819	39.8994	41.5474	41.9592	39.1865	38.371	37.4384	37.3255	40.0211	33.3191	36.25	33.9578	42.1561	34.9711	36.7784	34.1694	34.4516	34.2566	33.7216	38.782	34.1601
PIT2G_2212	26341.6	76239.6	48236.1	2342.59	91767.4	67772.6	44398.6	65730.9	50429.4	85349.4	50941.7	85684.3	52579.5	18351.6	92085.3	31100	75039.5	32589.5	95580.8	19684.1	87344.5	39882.9	6586.4	93711.7
PIT2G_2213	36.7226	38.702	42.1869	43.673	43.3647	42.2594	48.3636	55.8301	36.6173	43.9838	38.0805	40.3545	185.595	90.2387	36.2262	60.1165	37.5027	41.2225	37.862	99.3335	70.1704	33.9148	105.015	91.1056
PIT2G_2214	35.4729	38.9407	37.4391	147.938	38.7819	39.4262	69.6056	141.54	49.5391	46.4672	38.8781	85.7102	111.451	81.417	35.5958	50.3537	42.7299	39.4763	35.4139	58.8563	63.8373	35.4189	53.2945	47.7617
PIT2G_2215	34.1611	37.3846	35.5777	39.1135	38.0573	39.3173	44.9931	36.8832	36.1934	36.8413	37.6076	38.3232	33.555	35.355	32.9236	41.7902	34.0194	36.2166	33.1181	33.9686	34.1835	32.9509	40.1332	33.2961
PIT2G_2216	34.2859	36.4605	34.3753	40.8875	37.6193	38.5323	40.3076	61.0265	36.2758	37.7195	37.8167	37.8773	60.1894	36.1022	34.0859	43.4478	33.9603	36.9928	33.1659	46.656	38.6985	32.7133	40.0866	33.9427
PIT2G_2217	33.4973	37.2472	35.4332	36.4525	38.7409	37.2108	38.633	34.7268	35.0086	36.071	37.5731	37.527	33.3935	35.9123	33.9167	42.0682	34.2626	35.7201	33.5739	34.5532	34.4092	32.3761	36.8365	33.0992
PIT2G_2218	37.1199	37.4942	35.9686	38.6361	40.1625	43.6331	45.3928	36.6368	37.3848	38.359	39.1036	40.6229	36.1212	35.6857	33.9057	41.1733	35.2616	36.5864	34.7834	35.2597	36.2198	33.2193	39.1692	34.1931
PIT2G_2219	34.5064	36.4826	34.6676	38.8357	38.9635	38.2812	39.3006	35.2824	36.9943	36.6991	37.7723	39.2996	34.5851	35.8945	33.6536	39.227	34.1391	37.7629	33.6663	34.5616	34.2474	32.9086	37.7935	33.5868
PIT2G_222	35.0368	35.3671	44.1487	123.484	38.9263	40.122	70.5518	99.6426	49.2414	39.9472	40.168	146.85	32.7284	35.6676	32.73	42.2106	34.0981	36.9959	32.5796	34.4457	34.1418	32.2878	37.7321	34.0818
PIT2G_2220	36.4161	37.3318	34.8165	36.7031	38.4677	37.5134	39.8311	35.3883	35.8477	36.9551	39.0866	38.7431	33.4717	35.4604	33.2554	40.9645	33.898	35.3477	33.8917	34.2047	34.4354	32.8248	37.7155	33.8416
PIT2G_2221	33.8697	35.6457	34.6342	37.0073	37.2885	37.6599	37.8733	34.79	34.7207	36.7606	37.8543	38.0766	33.1839	36.2675	33.0941	40.4754	34.8026	36.2422	33.6416	36.1793	34.4657	32.8516	38.9578	33.1017
PIT2G_2222	33.8848	35.8186	34.1456	42.2009	37.9755	38.7449	38.3089	35.0323	35.4005	36.597	37.0697	40.3182	39.2436	44.3902	32.9773	40.5639	33.8769	36.3067	33.2592	45.4756	39.3655	32.6594	40.4054	38.8266
PIT2G_2223	33.5751	36.5825	34.7954	35.58	37.725	37.9552	38.625	33.8234	35.1235	36.5833	36.9055	37.1981	32.3975	36.1234	33.3892	39.7687	33.4327	35.7944	32.7108	33.4034	33.9803	31.9969	37.7043	33.0902
PIT2G_2224	35.3361	36.0057	43.1369	157.786	38.7437	38.7927	77.2514	87.3575	51.7713	41.8624	41.1945	121.34	34.2279	36.4693	33.6312	40.9877	33.5575	36.7599	33.3377	35.0474	34.2164	32.5721	38.4816	33.1119
PIT2G_2225	33.2853	35.5301	34.2217	35.0036	36.7498	36.1689	37.3634	34.3875	35.2594	37.1577	37.8121	37.2847	33.3264	34.8609	33.6139	40.3865	33.851	36.2106	33.3683	34.1058	34.3453	32.2692	38.3329	33.9471
PIT2G_2226	38.9931	36.8388	35.1839	43.9186	38.8192	41.7393	39.4288	40.1491	35.889	36.7454	38.623	45.5605	65.2574	45.3841	35.261	39.8109	36.2151	36.8547	33.7053	45.0143	42.9803	32.7104	43.8515	44.9288
PIT2G_2227	39.7603	53.9065	43.6628	64.7841	43.8836	50.0567	52.2716	41.7425	45.7605	45.9692	43.1141	49.8854	39.882	39.7511	37.7995	43.2064	43.7705	38.6375	38.1905	46.2891	46.2225	42.2411	40.1849	38.3684
PIT2G_2228	35.8711	40.6343	36.843	37.6902	38.7177	38.7634	40.6967	35.981	36.6911	36.8378	39.3756	38.95	37.5332	37.2475	33.4139	41.5297	34.6908	42.214	35.4941	38.9304	37.8386	33.9885	41.7482	33.5085
PIT2G_2229	35.1171	36.3019	37.0617	37.58	42.2933	45.1707	57.0881	54.0765	38.2765	37.174	37.8952	39.7617	33.0269	34.7555	33.7099	42.451	34.5747	35.8785	33.2891	33.486	34.0019	32.3689	37.7384	33.1327
PIT2G_223	16530.9	2463.6	16646.3	20591.5	10762.9	24855.5	9589.5	2028.76	241.281	604.834	169.54	9261.57	290.249	523.727	210.356	90.4976	92.0306	54.8239	71.656	1478.14	529.726	36.8117	419.192	100.025
PIT2G_2230	35.9837	36.9618	40.1206	37.058	50.5324	56.6861	69.7233	85.1466	44.3411	38.735	38.787	40.2313	33.4541	35.6087	33.7578	42.2504	34.28	36.8865	33.0057	33.9927	34.1568	32.759	38.4844	33.6907
PIT2G_2231	35.0592	36.8629	35.3055	38.3864	38.6927	39.9726	39.1008	35.5139	35.8997	35.9964	37.552	38.5443	33.3939	35.6319	34.4601	40.0254	34.6046	37.1981	34.9474	34.6781	35.0818	33.2964	37.9691	34.4658
PIT2G_2232	30189.4	70406.5	39561.6	10012.4	87951.9	62177	44829.8	64071.2	51020.2	79053.9	56486.3	82072.6	12880.4	30327.7	92443	12342.4	82874.7	24875.5	98356.3	36600.9	71755.9	42831.3	9310.74	101164
PIT2G_2233	34.2712	35.7468	34.0575	35.6115	38.9167	37.8369	37.4839	34.3718	35.6511	37.2261	37.2201	37.3826	33.3968	37.2775	33.4687	40.8015	34.3335	36.4142	33.7317	34.0598	34.9461	32.7318	37.619	33.4823
PIT2G_2234	38.4942	50.4305	37.1886	59.383	42.2464	43.7567	61.3918	54.7199	41.0536	39.1332	39.8014	56.2773	65.1522	58.0361	33.6366	42.6691	36.9099	37.4911	34.4112	39.4075	50.075	33.1752	41.1514	38.7856
PIT2G_2235	38.8188	58.0918	37.7909	64.5702	41.9577	42.0526	62.5108	57.6841	42.5361	39.0521	39.3945	65.2645	68.6489	60.5033	33.4433	46.0578	39.2328	41.7932	36.5006	42.7097	52.2858	33.7083	43.2829	39.92
PIT2G_2236	35.3132	35.4958	35.7133	37.1605	39.5848	38.1004	40.0557	65.3232	36.2879	36.6613	38.1138	38.8387	60.5573	37.3528	33.9636	43.0293	35.0656	40.7812	33.7874	36.3075	34.6982	32.7393	42.4599	35.1651
PIT2G_2237	34.5194	38.2694	35.1271	45.5639	37.809	38.3052	40.957	103.985	39.3767	43.5449	36.9318	41.0753	118.291	51.7443	34.6673	43.9467	38.2386	37.6202	34.2551	57.1245	48.8297	32.8336	51.4196	43.3639
PIT2G_2238	34.4215	37.9639	34.4178	40.3068	38.4006	38.53	40.0962	39.4724	35.8645	36.9781	38.3117	42.2793	80.407	126.481	33.9623	50.4615	41.4479	38.7235	34.82	44.184	64.0084	33.6437	57.6358	39.8367
PIT2G_2239	36.0428	40.4872	34.767	48.9401	40.2889	39.5913	79.0483	3514.84	73.2374	40.0343	38.0369	45.068	176.975	42.0951	35.767	43.0299	36.1392	37.4219	35.0375	53.726	44.858	33.4589	67.8844	47.9637
PIT2G_224	35.8016	38.7128	36.6094	47.9417	39.3023	40.5537	41.445	37.5378	36.5162	39.974	37.3044	47.6466	35.4223	37.6963	33.9641	44.7742	35.4498	45.4742	33.2576	34.0271	34.6849	33.4521	50.1484	34.1523
PIT2G_2240	33.4057	36.3957	34.611	40.8353	38.202	38.931	38.6647	47.646	36.1391	36.3681	37.4689	38.7445	58.8231	37.737	34.0257	41.2091	34.7484	38.1228	33.9417	39.1976	39.3142	32.5741	47.4036	36.1462
PIT2G_2241	34.4494	36.2979	34.4802	36.8395	38.0969	38.1287	38.8315	36.3707	35.0268	35.9366	37.3021	39.0906	39.3193	44.2398	33.7406	41.8049	35.0917	35.9752	33.0684	37.8829	38.3083	32.2838	42.7038	34.7722
PIT2G_2242	33.3635	35.112	38.5892	42.2375	37.3029	36.244	37.6377	34.2603	34.1894	35.4658	36.4941	37.8078	33.1645	35.9822	32.6762	40.782	33.7314	36.6167	32.9392	33.7795	33.6307	32.2577	39.4402	32.7966
PIT2G_2243	33.9075	37.0547	34.5032	37.9622	37.5494	39.2567	38.5839	34.5167	36.0789	36.756	37.0592	37.7524	32.8735	36.7243	33.7321	42.2263	33.7569	35.9715	33.5422	34.4153	34.195	33.7676	38.4352	33.5222
PIT2G_2244	34.3644	36.5602	35.6444	35.3764	38.5043	38.1542	39.2797	34.9141	36.1533	36.5984	38.4143	36.4663	36.4658	36.2714	33.6619	40.6895	34.146	36.4532	33.8681	35.9281	33.8054	32.7681	39.1592	33.7471
PIT2G_2245	36.787	39.7098	35.6123	36.465	40.1347	39.4452	40.5722	37.4163	36.315	36.4347	38.3456	39.0143	35.9746	37.0863	33.7345	42.044	35.1296	39.8438	34.9255	36.7582	36.1032	32.3918	39.3501	33.8145
PIT2G_2246	33.8603	36.208	33.7102	34.0556	38.6898	37.0099	37.9405	34.7068	33.8454	36.34	35.9541	37.6957	32.346	34.9653	32.777	39.3391	33.8123	35.7614	32.4368	34.0061	33.9171	32.4803	37.5941	32.6808
PIT2G_2247	33.604	34.2966	34.3046	35.1889	37.6565	35.8645	36.8872	34.0785	35.6098	36.1345	36.8458	36.0505	32.3831	35.1017	32.9335	40.4373	33.306	35.7195	33.0951	33.0364	33.328	32.2614	37.5572	33.4598
PIT2G_2248	34.1393	35.3782	34.5229	35.646	37.4933	36.7504	37.3688	34.4788	35.1485	37.0394	37.1083	36.6481	32.8503	35.018	33.7207	40.7132	34.1213	36.2521	33.2463	33.7768	34.0031	32.5965	37.7864	33.2355
PIT2G_2249	34.1453	35.7497	34.1015	37.0593	37.0142	37.2614	38.5049	35.8511	35.0378	36.9207	38.088	37.8713	41.1393	38.0724	33.4526	42.038	34.3514	36.5719	33.3644	36.6628	34.5038	32.3822	40.4766	33.4815
PIT2G_225	33.6659	35.8159	34.0293	39.0507	37.8244	37.523	38.1203	34.7537	35.3195	36.2517	35.519	37.8983	33.0545	35.6926	33.3978	39.3183	34.6639	35.4224	33.651	35.0598	34.5137	32.8355	36.6174	33.6806
PIT2G_2250	33.9195	36.3581	34.886	40.3803	37.213	38.1234	40.4547	40.0302	35.9642	36.9726	37.9446	39.7717	60.9451	70.9856	34.1014	45.8329	40.7496	37.9643	33.9041	38.6796	47.0788	34.3611	55.8031	38.9404
PIT2G_2251	34.1271	38.9254	34.4232	40.2993	38.8243	38.2414	38.5432	37.4481	35.8477	37.2393	38.6768	38.4483	34.3878	38.0276	33.0451	41.9625	34.585	37.4754	34.4959	36.3165	34.286	33.2214	41.4022	33.6275
PIT2G_2252	34.0332	36.3256	33.9969	35.682	37.202	38.8419	38.1748	33.9813	35.7578	37.3125	39.4547	37.845	33.5973	36.3416	33.6611	41.6614	33.5126	37.7128	33.3589	34.2589	34.434	33.0027	39.1329	33.3517
PIT2G_2253	34.4146	39.909	36.342	36.5779	37.4498	37.5006	38.5058	36.3918	35.7526	37.0154	37.7436	38.0208	33.091	36.0302	33.5056	41.2151	33.5188	36.2058	33.5756	33.8622	34.4206	32.6783	39.7858	33.7478
PIT2G_2254	34.4561	37.597	35.4872	38.2866	37.7423	38.5891	37.9619	34.7925	35.91	38.0729	39.1943	38.5382	34.2349	37.1049	33.8162	42.9794	35.1313	36.3619	33.93	35.1879	34.3287	33.5912	41.3811	34.571
PIT2G_2255	33.749	36.6214	34.4526	36.1971	37.792	38.5792	38.1609	33.9012	35.5079	38.0294	36.8135	37.8708	32.7388	36.0851	33.6074	42.3471	33.9945	36.7517	33.2441	34.3594	34.3349	32.4744	39.7456	33.8084
PIT2G_2256	33.671	36.2408	34.9448	35.1011	37.9029	36.5927	37.6936	34.9422	34.6156	36.5974	36.9382	36.456	32.8072	35.0753	33.1692	42.2305	33.2482	39.143	33.169	33.7283	32.566	32.7125	39.2913	32.7842
PIT2G_2257	34.1478	36.7573	34.6346	36.621	37.6661	37.0887	37.936	35.03	35.1041	36.2383	37.0434	37.9218	33.2693	36.7849	33.3988	40.4321	34.2091	35.3702	33.2953	35.9373	34.6241	33.0626	41.1833	33.9724
PIT2G_2258	36.8851	42.6291	37.2912	58.4344	39.899	53.0514	59.489	47.8826	39.2441	37.5066	40.7606	47.9294	2546.15	1304.86	80.905	195.322	104.166	87.019	50.9381	367.901	579.109	60.7272	660.428	995.274
PIT2G_2259	2990.55	4663.01	3249.67	1902.37	5241.43	3855.59	4868.89	2461.68	6223.08	4951.62	4484.33	7166.47	2177.24	1229.15	479.52	683.6	5891.43	140.061	362.91	4016.11	4069.36	209.412	378.417	1459.8
PIT2G_226	50619.3	9534.12	28635.1	30240.3	19547	63503.5	28264	16560.6	1590.26	1950.33	641.421	46505.4	13910.1	38020.7	12581.3	6281.55	1349.77	925.151	1956.67	58721.7	14143.2	183.962	24810.5	6838.84
PIT2G_2260	34.0807	36.6582	34.6969	35.7969	38.3292	37.0814	38.1877	34.8662	36.3149	37.9835	38.7024	38.4873	33.7273	35.8193	33.8171	43.554	34.4717	36.1639	33.8911	34.6541	33.8898	32.872	39.9072	34.2033
PIT2G_2261	33.7542	36.3819	33.7844	35.8993	38.1156	37.2242	39.0945	34.3772	35.8941	37.9338	38.0448	38.7545	32.6297	34.8332	33.361	40.9736	34.4336	36.2772	32.979	34.4184	34.5033	32.802	38.0314	32.9218
PIT2G_2262	16301.8	28570.1	23541.1	13906.8	25677.1	20748.1	30129.6	13863.6	37934.4	32464.6	35110.1	38537.6	27522.1	24972.3	11647.9	18880	48573.9	979.094	5487.82	51988.3	40477.4	2169.37	5412.58	31978.5
PIT2G_2263	18974.6	8617.29	14802.9	19046.1	13301.1	25819.8	11807.9	4322.21	3308.38	3176.31	3541.77	17651.1	3219.15	1966.3	598.482	461.286	549.95	161.992	210.311	2619.32	1276.15	392.23	2249.82	683.414
PIT2G_2264	257.739	347.696	200.539	317.502	370.361	638.04	444.061	252.717	373.334	334.263	248.432	456.482	52.9078	66.6561	52.898	54.6607	62.2547	41.6817	47.995	61.9569	71.8656	45.5021	46.1394	66.7085
PIT2G_2265	33.836	36.159	35.169	36.0081	39.3436	38.5619	37.999	33.4671	34.9318	37.9951	36.6071	37.2404	33.3206	38.1723	33.4621	40.1453	32.9114	35.62	33.0738	33.2519	33.6202	32.51	38.5672	34.0293
PIT2G_2266	36.8313	39.9538	38.4871	38.8839	41.1316	41.9093	42.8269	37.5741	38.9373	40.349	38.3069	39.5272	40.9286	37.6687	34.1208	43.3723	35.876	40.0105	35.364	38.4752	35.7925	34.5033	39.1798	34.716
PIT2G_2267	35.2664	36.6449	36.1932	37.5499	39.1604	40.1964	40.0619	35.8853	37.56	37.2392	40.2478	40.0767	34.1659	37.1164	33.6158	41.4169	35.2933	37.9639	34.8184	34.9326	35.1596	33.1873	38.3391	34.3606
PIT2G_2268	35.7993	38.657	35.3903	38.6051	39.4858	40.4041	41.8597	34.9273	37.4787	38.2497	39.554	40.0747	34.1254	35.3995	33.6705	40.9576	35.2856	36.9908	35.2535	35.6344	35.8942	34.4531	37.391	34.0534
PIT2G_2269	230.763	127.781	186.124	279.021	208.316	335.988	180.363	83.5343	76.3583	83.406	60.6204	148.37	69.3897	45.1377	42.4031	72.0608	37.3677	40.4626	35.2716	43.0493	40.8633	46.4639	47.0361	37.3229
PIT2G_227	64959.5	17060.3	19969.1	19343.1	17460.2	85991.9	36621.7	31158.9	2734.22	1279.47	941.674	73631.3	28888.8	78021.3	24610.3	13829.6	2582.02	1930.43	4017.06	96720.5	21807	347.864	58915.6	14769.2
PIT2G_2270	44.6134	75.2939	50.5452	77.5961	89.8267	171.215	154.714	86.3405	116.164	81.4183	52.7081	103.369	69.7728	66.4186	143.433	54.4764	86.7471	378.108	887.137	50.1813	63.9937	428.639	55.8799	80.1192
PIT2G_2271	39.8118	43.9852	39.1483	42.9766	63.3865	93.8083	87.7485	66.8497	107.327	65.5134	45.2477	59.0789	41.5859	42.4562	49.473	45.1102	43.9708	101.323	205.006	38.6669	42.5964	118.648	41.975	43.719
PIT2G_2272	35.4967	37.2361	34.8874	38.8173	40.549	41.3833	40.8348	35.8313	37.5737	40.6535	40.2454	38.9109	34.7729	35.8968	33.7622	41.7869	35.2822	37.5943	34.2922	35.7835	35.8365	33.2889	38.8438	34.3399
PIT2G_2273	41.4146	42.902	45.3722	41.9266	74.8131	107.401	114.259	93.5505	96.7242	60.315	42.7183	65.3837	41.1145	45.2931	63.854	44.6247	42.9698	97.1487	198.415	37.3618	41.0678	113.511	43.6711	52.3616
PIT2G_2274	34.2251	36.5029	34.6375	35.7483	37.3895	37.2534	37.8132	34.9583	35.4574	37.3845	37.0885	37.1395	52.6385	36.2265	33.3848	65.6115	34.2228	36.663	33.1675	33.8445	33.8497	32.5559	38.702	33.111
PIT2G_2275	45.7406	41.5291	37.4365	44.4879	48.0651	52.8897	55.1657	49.5791	42.105	45.4786	44.4387	43.0432	58.3005	38.7841	36.0033	40.8104	39.0999	37.6524	38.0228	38.7555	39.2269	35.7179	39.1925	38.2876
PIT2G_2276	61.53	305.849	70.6157	322.181	89.7337	150.756	99.5092	89.7722	97.3217	126.727	83.8502	131.722	40.8041	41.4467	35.8325	42.7652	41.4386	39.5766	38.6747	39.1358	41.7728	55.9447	45.8259	37.7673
PIT2G_2277	33.4097	35.6575	34.8242	36.5932	38.7654	37.3647	37.8546	35.1946	35.3265	36.2865	37.3759	38.7189	33.2274	35.2839	33.849	39.6876	34.3705	35.174	33.2982	35.0342	34.6447	33.0891	37.9351	33.7849
PIT2G_2278	1099.07	914.48	348.856	91.4542	3882.35	7839.31	6450.19	2380.88	8930.41	4615.85	2029.46	3875.11	1725.56	1200.1	4447.07	65.2719	3126.79	10784.2	30141.8	501.995	1813.52	16333.6	113.284	3185.5
PIT2G_2279	9944.26	9473.89	3474.02	550.456	34111.7	50194.3	42015.1	17020.1	63726.8	31455.1	17064.4	36714.2	16315.9	12344.7	47562.5	246.048	24968.1	56546.9	99465.7	1829.3	13509.3	78296.3	465.486	38645.7
PIT2G_228	162.589	88.9233	75.0092	352.733	95.4008	193.831	1698.69	595.574	172.4	72.1502	122.623	787.693	17972.1	17723	852.513	4541.31	1999.27	958.456	504.981	9299	4230.49	550.275	14958.1	4519.59
PIT2G_2280	731.201	561.461	199.329	70.9243	2509.29	4549.99	3648.7	1517.07	5790.62	3126.61	1397.31	2402.04	1050.34	577.502	2028.08	52.9306	1940.43	6805.47	20496.5	331.094	1071.81	10341.4	85.9183	1531.84
PIT2G_2281	34.0758	37.5161	34.7628	36.9296	38.1097	44.9678	44.4855	35.5798	34.9385	35.722	36.3547	40.2338	122.565	268.013	50.9323	66.1832	34.5697	39.9518	39.6791	96.0367	40.791	33.2169	102.102	322.897
PIT2G_2282	34.3431	38.1333	34.7466	45.7667	38.649	37.7869	45.6376	40.4616	35.4798	37.211	37.2688	42.4423	76.8473	73.914	37.8999	46.3961	44.992	38.713	34.8388	51.136	44.4733	33.0152	54.6566	92.4634
PIT2G_2283	55.8437	42.5274	49.707	61.5519	53.2858	67.8739	53.3582	38.7378	37.7778	38.4945	39.1387	48.7367	69.3302	73.836	35.9641	63.8083	39.8399	40.748	35.2398	42.4243	46.1916	35.0414	58.3478	42.6973
PIT2G_2284	38049	11854.9	27554.7	38504.2	21663.2	49747.9	23722.4	9178.76	8302.04	5412.74	4649.66	30603.4	3296.46	8297.46	5766.86	939.681	1152.24	404.087	508.023	7296.4	3589.66	5335.44	5574.71	2176.61
PIT2G_2285	44896.1	28438.6	32267.6	64125.2	23229.1	56696.9	37377.3	15000.3	15368.5	19946.8	10389.2	28568.6	7067.05	17601.4	33137.9	1792.63	4077.68	868.552	1329.15	14995.9	8717.45	29217.4	7328.6	5626.82
PIT2G_2286	558.141	319.59	1294.82	1513.66	673.029	1483.55	505.071	132.627	124.516	76.0938	76.9657	629.65	95.2707	110.478	60.6826	86.5093	38.1641	37.9086	35.5161	67.1717	52.3426	42.3392	74.3848	53.8637
PIT2G_2287	1529.32	430.408	1275.06	1474.97	1295.01	2174.13	724.214	211.58	148.787	109.092	112.973	954.079	116.675	120.456	55.7475	94.3751	42.3368	41.8299	37.2735	88.4707	60.7879	43.2506	90.8064	59.6586
PIT2G_2288	37960	73210.3	38270.7	60561	66024	60902.4	62816.7	45534.5	60512.3	64668.3	62505.5	56804.9	48532.6	55160.7	58274.7	58301.7	98670.1	12089.7	42967.3	72166.1	57746	52295.8	10216.8	79991.6
PIT2G_2289	35.388	38.4965	35.6173	35.3553	39.1563	38.6589	40.6428	36.9984	37.3213	38.2914	39.3066	39.0334	34.6044	38.7146	33.5577	41.3539	35.5511	40.3685	33.5131	36.5712	35.6633	33.2314	39.4215	34.9512
PIT2G_229	42.5153	54.6027	47.5384	55.018	52.5468	49.7742	70.0746	54.0775	65.3532	66.5361	58.6481	73.2881	101.114	101.431	43.6246	58.6182	56.0922	40.9489	39.5916	79.6173	59.2815	36.1516	86.9015	93.5263
PIT2G_2290	4845.59	15508.4	9479.35	8658.51	18854	33472.3	10413.1	22997.8	10475.2	12333.4	7844.48	40129.5	7469.9	6750.41	7291.33	3143.39	10576.7	3035.9	13327	8755.93	18035.9	3107.08	2086.59	8748.78
PIT2G_2291	35.5509	35.7763	34.7634	36.9971	40.7531	40.803	39.9404	35.5864	36.6974	37.3445	39.5579	38.1548	40.9344	36.0395	33.4196	41.0774	35.5866	38.0394	33.7701	36.9622	35.1659	33.0679	37.4944	34.6624
PIT2G_2292	34.9835	37.7822	34.8643	53.8619	37.8919	38.146	40.1107	35.5241	36.5002	37.1007	38.5117	37.0716	33.4418	35.8737	33.7477	40.804	34.4433	36.1114	33.2929	34.3809	33.6154	32.5509	38.4985	33.3642
PIT2G_2293	36.2691	40.1217	37.447	339.185	40.8925	44.0326	98.1327	115.325	57.1946	52.3333	42.7761	145.782	42.0175	39.1356	34.0526	42.6649	34.482	40.9172	34.2907	36.646	36.7952	32.7894	42.5504	35.4474
PIT2G_2294	35.2236	45.2316	34.6996	42.5898	36.7479	37.795	45.0429	142.583	37.2172	38.0396	37.5602	46.829	192.682	190.722	40.3357	76.359	49.461	39.6634	37.4656	84.7279	98.8325	33.4321	134.425	89.06
PIT2G_2295	35.0666	41.8314	34.7774	41.915	38.9944	38.5837	44.2197	280.025	38.2839	37.6049	38.1914	45.9522	175.337	152.628	37.2199	55.9834	48.3846	39.934	36.9804	99.3042	76.9133	33.2035	81.6537	76.5788
PIT2G_2296	38.4108	42.1654	37.0385	323.477	41.9881	43.7945	195.486	117.869	52.5744	47.5984	45.3077	123.834	138.837	144.528	39.8979	78.4519	54.3836	39.6395	36.8312	62.7001	106.853	35.847	120.268	69.4094
PIT2G_2297	34.335	37.8319	34.8545	38.934	37.281	37.2098	39.4728	163.207	36.4838	36.9723	37.4423	40.2299	342.038	283.97	39.4443	87.2968	53.797	41.1051	42.6642	88.5562	103.826	33.9082	142.337	94.2818
PIT2G_2298	681.435	2689.58	277.958	4467.74	1030.51	1548.66	561.839	112.256	77.6596	1026.22	680.566	461.782	35.7157	37.6712	53.0644	42.6923	33.5939	34.7638	33.0699	34.236	35.7469	87.6938	40.2498	34.2236
PIT2G_2299	49.5512	185.352	49.1723	219.187	49.6893	59.2948	44.5985	40.9516	37.7759	52.8758	59.1852	73.7818	33.8918	36.0648	34.2202	40.3865	33.7959	36.3817	33.3316	33.7259	38.225	78.3463	37.6947	33.7838
PIT2G_23	35.2918	35.9549	34.382	35.8713	38.2025	39.2915	38.2935	34.3503	35.8497	37.5918	37.2517	38.6399	33.1486	36.2952	33.9606	41.7324	34.3105	36.545	32.8486	33.093	32.8444	32.5941	38.7709	32.7686
PIT2G_230	38.4644	41.1387	36.1152	43.2458	42.8153	40.2916	67.4477	55.2149	41.9456	40.2043	40.4423	51.6059	476.982	570.814	63.9126	221.391	95.9481	76.7384	47.2697	458.925	232.485	46.2287	334.234	170.276
PIT2G_2300	6986.14	50478.3	4791.99	48676.2	4926.98	10525.7	4051	3493.79	1292.04	7603.59	10021.7	10062	1227.83	1570.77	1703.47	69.9839	196.751	67.2047	104.356	298.351	3689.59	27545.8	158.402	457.936
PIT2G_2301	33.472	35.1847	34.3108	36.7859	37.5256	35.9743	37.0595	33.94	34.7326	36.0317	34.6837	36.6445	33.3357	34.9896	33.7569	42.2372	33.2247	36.9866	33.1503	33.6587	33.6966	32.3802	37.4971	33.6989
PIT2G_2302	88757.7	18311.1	60651.1	80790.9	38243.9	100434	57056.9	30341.1	14395.3	33114.2	9436.95	72101.5	38704.7	68666.7	15314.9	16468.8	5519.5	4289.71	4803.75	65085.4	20724	6815.22	77892.6	19491.1
PIT2G_2303	317.995	607.299	4194.93	111.673	10997.4	8487.91	8964.17	2168.88	6596.68	1852.58	990.906	5118.74	760.168	1192.04	166.277	91.1035	2529.98	113.13	601.849	109.42	965.781	496.566	190.943	1351.57
PIT2G_2304	97.7262	159.439	154.372	103.046	139.288	205.458	127.636	111.16	200.268	176.625	183.899	213.349	134.876	101.87	58.9651	99.0295	269.645	39.1537	46.7493	259.691	254.651	39.3756	56.6043	112.491
PIT2G_2305	33.8344	35.4895	35.2655	36.1428	40.8101	41.5501	40.3852	35.5527	37.9584	37.0733	37.0617	39.4741	33.7385	35.8434	33.3323	42.1918	34.7665	36.5557	33.0661	33.4265	33.6682	33.1291	39.4736	34.1533
PIT2G_2306	35.167	39.6802	36.3331	36.7836	40.0284	44.5676	44.9312	35.2598	40.2025	39.9973	40.0591	40.9565	39.5993	41.1962	34.5882	41.8235	36.9251	36.3912	33.8344	36.3553	38.1505	32.832	38.602	39.7354
PIT2G_2307	52.4391	140.538	62.3034	45.4469	106.973	108.859	71.9768	79.5597	92.5328	124.416	88.0032	210.209	62.5885	55.13	96.5406	61.2313	89.9454	72.1199	192.804	78.1526	164.346	79.2325	43.2018	102.754
PIT2G_2308	59.7551	479.173	84.9933	889.432	141.483	125.631	66.6693	97.6467	52.3366	344.764	294.061	345.022	36.1321	44.539	33.3546	39.8838	34.7355	36.0759	33.8979	34.6008	34.5975	33.6164	38.6663	33.4488
PIT2G_2309	33.8903	35.0977	34.3119	35.6849	36.3276	37.6167	39.4907	33.4207	34.3146	34.4007	36.4893	36.218	32.2357	35.3354	33.0321	40.5429	33.9308	36.5273	33.3785	34.4241	35.0274	32.8382	39.2311	32.8012
PIT2G_231	153.286	239.462	180.76	160.22	189.494	203.584	217.508	112.765	241.094	204.611	191.436	317.712	258.215	264.509	113.539	144.798	557.302	47.238	79.056	670.393	663.981	62.2899	80.5148	298.817
PIT2G_2310	35.719	35.8243	34.5277	36.449	39.1413	39.9315	39.3149	35.5775	35.8505	35.788	36.9509	38.2341	35.7219	37.507	33.9287	40.6301	34.5109	37.0648	34.8711	36.3731	35.2572	33.1873	38.5479	34.5884
PIT2G_2311	34.567	39.9887	35.0645	38.7548	38.9688	40.0871	46.5732	35.3568	35.7282	37.43	39.0911	39.3114	34.3693	35.8426	34.1859	44.5464	34.1502	38.7512	35.3387	35.0354	35.7062	34.4881	39.1139	34.4953
PIT2G_2312	33.2861	36.4455	34.471	34.668	36.1017	37.6063	39.708	33.5919	34.9429	35.2164	36.4695	36.8975	32.5511	35.5725	33.2527	40.6772	33.3349	35.1386	32.5674	33.6544	33.5437	32.3521	38.1652	32.8121
PIT2G_2313	33.8151	38.0635	34.4617	87.4197	36.3074	38.0832	44.0409	45.9686	37.8593	37.1655	37.7554	47.9382	39.5185	35.82	33.2807	41.5788	35.2102	35.4615	33.1198	39.1099	36.5154	32.9658	39.3549	44.154
PIT2G_2314	51.5013	147.561	46.3982	261.233	57.1542	80.3428	105.935	261.137	43.957	188.259	62.3171	78.0485	39.0064	36.8105	34.1296	41.8065	34.7938	37.539	34.1387	42.059	37.518	43.7542	38.1469	41.7648
PIT2G_2315	32.5277	35.4575	33.9256	34.6983	36.4847	36.2034	36.6957	33.5626	34.6221	35.7129	36.1141	36.6272	32.3475	34.9334	33.1734	40.4667	33.6905	35.688	33.7255	33.904	34.4175	32.5586	37.4935	32.4331
PIT2G_2316	33.1736	35.8926	34.4869	34.7653	36.9185	37.735	37.2616	34.3405	34.5482	36.4492	36.8911	37.2991	33.4761	35.0058	33.5711	40.3225	34.4241	36.716	34.2696	34.6268	34.8742	32.5248	39.1748	34.127
PIT2G_2317	33.1803	35.9143	34.4302	36.3485	36.9831	36.8027	37.0468	33.6081	33.4094	34.553	35.407	36.7573	32.7031	35.9167	33.8609	41.3064	34.1714	36.9036	33.1264	35.1625	33.9673	32.4381	37.5153	33.9431
PIT2G_2318	33.5199	35.4728	34.641	36.4556	36.5761	37.2902	37.9321	33.9745	34.7113	36.0163	36.9964	37.6718	32.329	35.9082	32.9851	39.0842	33.4438	36.3964	33.118	33.1819	33.3071	32.3957	38.1975	33.5237
PIT2G_2319	33.8817	50.9989	34.4508	58.9411	44.4867	40.3213	40.8807	44.5232	35.6057	39.9071	37.5031	39.5835	40.9619	47.6868	33.9324	40.3042	35.9419	35.7014	34.1402	36.1182	37.5794	33.9187	40.6396	35.1255
PIT2G_232	43.7694	51.3279	44.5236	46.6529	52.5512	52.5499	52.7291	43.1345	56.2585	52.8144	51.825	61.9444	107.219	154.466	44.2987	56.5685	51.2759	38.8401	40.3522	100.503	62.6699	34.4842	80.672	182.717
PIT2G_2320	34.8097	37.9432	35.976	36.5817	37.9777	37.5281	39.7685	35.5659	36.8078	37.0963	37.8667	37.859	36.0689	36.9916	34.1891	41.5197	34.4967	39.7138	35.1409	38.5532	33.2873	33.2011	39.1375	34.5102
PIT2G_2321	34.0698	36.9845	34.967	39.3383	37.1884	37.6529	38.0949	35.0404	35.3702	36.1948	36.6187	39.6618	36.1512	36.3928	32.8658	40.3827	34.5954	36.8527	33.4382	34.839	35.0933	33.3288	39.5208	33.7755
PIT2G_2322	33.7193	36.3151	34.4092	37.1364	38.1016	36.4521	38.3604	34.3588	34.8568	35.8933	37.6906	36.5667	32.9843	35.6786	32.8338	39.9459	34.0398	35.4188	33.231	33.6891	33.9764	32.9624	35.817	33.7104
PIT2G_2323	38.3609	40.2362	51.5441	62.8048	41.4332	46.2074	42.729	38.7918	36.7846	37.2861	37.1536	47.4248	54.173	62.3608	35.7451	48.4287	36.7621	38.4972	38.0887	41.0164	45.1609	35.8704	42.4093	52.3302
PIT2G_2324	33.2092	36.124	33.653	36.0332	37.4475	37.1103	37.7316	34.607	35.0548	35.1839	35.7248	38.1156	33.3636	35.0998	32.7463	40.1152	34.1839	37.25	33.0635	34.2026	33.9191	32.9725	38.4664	33.406
PIT2G_2326	38.2222	49.1038	41.8086	60.2029	44.2525	50.2999	46.3341	39.5356	43.4767	45.8357	41.8094	67.7109	82.2513	111.858	37.6837	72.5624	41.8509	43.513	37.1508	51.3855	50.5296	35.9578	79.1561	48.3085
PIT2G_2327	33.7584	36.737	34.6161	37.2982	37.3906	36.8661	37.6072	34.1193	35.5077	36.7255	36.2538	37.0763	33.2021	35.7209	33.6462	41.3266	34.4831	37.4597	33.5264	35.1923	34.018	32.3949	37.3216	33.9847
PIT2G_2328	32.948	37.3789	35.5515	40.1405	36.8476	36.2324	36.2283	33.9309	34.4915	34.6022	36.0953	37.1547	32.9938	35.7765	33.5254	39.8899	33.91	35.9687	33.46	34.2476	33.7182	32.5466	37.3951	33.3351
PIT2G_2329	38.2333	57.1931	45.3418	339.1	39.5622	43.2365	133.042	122.089	87.127	55.7939	41.2482	221.243	105.685	78.7514	34.858	50.0444	39.1442	42.6251	36.0339	51.1616	84.324	35.3891	54.5745	52.5295
PIT2G_233	35.9069	40.8174	37.4231	47.0326	39.9447	47.6259	47.3847	37.7461	39.151	40.9633	40.4427	48.6879	159.688	260.347	51.6564	70.2874	42.1821	42.8029	42.2213	113.987	51.4339	35.4034	120.368	281.805
PIT2G_2330	37.6438	37.7172	35.3113	37.9115	41.4596	42.0661	41.9796	36.5389	38.7617	40.1738	40.7957	39.9414	34.9487	36.7276	34.2133	40.8819	36.0321	38.0995	35.2589	35.3826	36.1628	33.9825	38.8624	34.8011
PIT2G_2331	35.6962	36.7759	34.7129	37.136	41.3012	40.7226	40.4541	35.9677	38.3359	38.2522	38.2844	38.0776	38.8798	35.7605	33.4856	44.3934	35.3409	36.1057	35.4605	34.8707	35.0603	33.7433	39.3571	34.272
PIT2G_2332	23191.5	41572.9	27688	28252.2	39573.3	39928.1	40708.1	31125.6	43339.2	38134.2	38316.1	53131.7	35857.1	31797.3	20432.8	35405.8	62980	6944.15	18958.3	48767.9	41915.7	23780.6	8793.38	40182.8
PIT2G_2333	47244.2	54653.8	33583.9	33279.7	59570.5	71668.7	57531.6	48096.8	61894.7	59645.1	54144	64442.1	36920.8	48612.9	54839.1	42548.4	88796.9	13546.9	52566.6	65230.5	60266.4	40658.3	16903.4	76176
PIT2G_2334	45518.3	67654	39279.7	50686.2	65744.9	76766.2	68514.8	56011.8	71677.2	71194.2	63249.6	71188.6	51839.8	57675.9	58494.4	63741.4	97259.5	11304.2	43554.7	78762	60756.4	51184.1	14828.1	83224.5
PIT2G_2335	98460.1	19485.4	68558.2	89141.8	38163.3	101938	61281.9	32261.1	18909.3	56333.9	10395.8	74274.8	31907.8	100344	38380.2	19642.2	26391.6	9297.78	20153.4	82040.1	33867.8	25864.6	101616	36097.1
PIT2G_2336	101254	20172	60812.1	80844.5	41823.5	113248	65488.9	34175	19724.6	53237.9	10608	78237.4	35932.8	94852.4	35981.8	20019.3	26701.1	8326.47	18385.5	82307.9	35707.8	22989.4	101555	35171.1
PIT2G_2337	119622	20838.8	69227.9	93887.9	46597.3	122660	72331.7	38607.6	23765.5	66371.4	11094.8	86312.3	38977.9	105102	43120.9	23886	25758	13008	33035.7	82600.6	38959.9	27441.5	117743	41749.5
PIT2G_2338	49819.2	12980.9	39263	53411.3	25252.3	60539.3	32695.3	12963.1	8447.54	12212.6	5482.78	41115.5	10056.5	19930.1	6737.22	6033.53	10283.1	1283.82	2518.47	23155.6	14270	5120.46	16295.6	8182.74
PIT2G_2339	24371	23365.2	34189.5	26340.9	33666.8	40594.6	26606.2	19718.6	29131.7	26315	22997.6	38844.7	20888.9	14776.7	8511.3	9739.5	35924.9	2226.73	7576.98	30353.5	27560.8	11745.4	4746.79	17650.5
PIT2G_234	32.7535	35.5869	34.0437	34.8703	36.4726	35.5204	37.0932	33.7259	34.5395	36.0491	36.3772	35.7384	32.4963	35.2062	32.9803	40.0355	33.4931	37.1879	33.1393	33.5416	33.3301	32.4301	38.5946	33.1559
PIT2G_2340	1273.43	480.78	2668.59	3159.52	1151.52	2551.66	1050.21	306.679	286.421	183.023	81.6478	1469.93	169.359	192.818	289.303	74.9746	84.1111	352.871	923.929	127.114	98.3226	426.681	139.855	191.758
PIT2G_2341	38577.5	62780.4	69996	18246.9	91104.4	116462	96798.1	40288.5	126493	76177.7	61149.3	111479	31276.6	37667.5	111207	15340.1	100895	78971.3	118017	19866.6	41527.9	112700	4037.16	118661
PIT2G_2342	33.5529	36.3605	34.2751	34.8637	36.3092	35.8497	38.1897	34.224	35.2181	35.7793	38.1278	36.5703	32.3886	34.4277	33.3665	39.961	33.4104	35.7505	32.7407	33.7326	33.5842	32.7837	37.8703	33.2283
PIT2G_2343	33.6791	34.6996	33.9194	34.8308	38.3057	38.0027	36.9315	33.2829	33.7213	34.0395	36.2537	35.7799	33.1447	34.9675	33.7824	39.6099	34.0541	35.2288	32.9867	34.3159	33.8888	32.5827	37.9975	33.2601
PIT2G_2344	1723.12	1853.03	3026.87	4808.28	1766.83	3526.48	2120.68	1414	3509.7	595.071	1927.22	2494.55	427.636	422.547	313.835	221.753	474.771	90.4986	181.607	651.415	677.671	308.934	227.398	368.04
PIT2G_2345	24940.4	52710.4	26165.8	35565.4	52493.2	49262.3	44239.4	36934.8	46721.8	49756.1	39402.3	55334.8	9851.91	29446.4	48075.2	9662.75	59554.6	14255.6	58959.4	38932.1	49378.8	30954.9	7159.77	54932.2
PIT2G_2346	27812.5	55937.3	24798.7	29752.7	60883.6	51243.8	43850.4	40090.9	49108.8	55548.1	41390	63156.1	9965.28	26889.6	54464.6	9035.94	61200.6	16394.9	60945.7	34903.7	52304	31498.2	7168.62	60009.4
PIT2G_2347	22869.1	15063.3	21148.2	30813	17679.9	32818.5	16346.7	8739.26	15508.8	7470.27	8528.41	23958.3	2123.99	4479.65	4304.51	1140.96	6959.19	1133.27	4728.88	7607.82	8142.18	4996.17	2218.66	4224.35
PIT2G_2348	5537.85	17987.3	7992.61	15578	10834	12434.6	11900.2	7663.22	11144.5	9078	8628.04	17700.6	2570.25	3794.21	2129.06	1429	9036.94	1839.63	4665.11	8784.9	8576.37	6653.67	959.236	4559.95
PIT2G_2349	32.8164	35.1912	33.4515	34.9953	36.8846	35.6605	37.577	34.1292	33.7191	35.4793	35.7699	35.558	32.3458	34.6215	33.0427	41.0694	33.5247	36.2403	32.6532	33.4352	33.3348	32.2387	37.0816	33.5031
PIT2G_235	32.8094	35.2757	34.089	35.1459	38.7101	37.2739	38.7339	34.1703	35.0842	35.8456	37.1112	38.5773	46.0724	51.3034	34.237	47.5958	36.0228	38.1281	34.3978	39.008	38.4236	32.9429	44.7932	37.6679
PIT2G_2350	34.0684	36.4332	34.8672	36.8593	39.3806	38.7706	39.4065	34.9348	35.6664	36.9988	38.3544	37.7911	33.3838	35.5866	33.587	39.9227	35.5104	36.4159	33.7275	34.8188	34.5842	32.8304	39.1113	33.8274
PIT2G_2351	33.8817	35.6649	34.0471	35.3703	37.7292	37.2807	39.3406	33.9371	34.6244	35.6668	37.7052	37.2213	33.0027	34.3661	32.6972	39.7802	34.1016	35.5574	33.504	33.9094	33.667	32.8614	39.2702	32.6379
PIT2G_2352	35.385	38.5581	35.4826	37.7663	39.6418	39.3512	40.3342	37.9369	36.7035	37.9702	37.5749	38.9575	36.8424	39.1555	34.48	43.5756	35.215	39.482	34.8244	36.4556	33.4207	33.0313	43.0425	34.3193
PIT2G_2353	33.6019	36.3231	35.3125	36.3573	36.6967	36.8117	38.4414	34.9693	34.7878	35.8793	36.9729	36.5118	35.3299	35.7401	34.1043	40.0716	35.2194	35.9124	33.9397	34.0965	34.8176	32.8941	38.2428	33.827
PIT2G_2354	52.2087	117.485	70.668	155.323	95.3859	203.894	104.124	131.829	77.7556	78.6698	58.6984	297.088	146.422	172.997	96.852	114.369	62.0337	54.2419	72.877	84.1702	110.49	50.0185	84.6369	112.941
PIT2G_2355	18610.8	40351	11175.1	47419.6	17735.5	22403.5	28106.1	11118.5	14209.6	18183.7	12867.2	23642.9	5701.63	10952.7	21730.7	2646.51	16654	2199.74	9110.7	16273.1	16775.7	18889.7	2241.2	11106.3
PIT2G_2356	38147	66385.6	16351.3	71844.4	31108.3	39135.9	53115.2	23075.5	31199.6	43910.4	26196.9	34330	7520.69	25943.8	54725.3	4167.55	37619.8	6450	27674	32334.9	32093.7	37055.8	5949.23	31847.9
PIT2G_2357	5949.98	21127.7	7978.36	15438.8	11789.1	12079	11474	6701.8	11167.5	10377.1	8941.51	19949.5	7140.6	6108.2	5429.16	3155.36	13072.6	1140.06	4503.56	12937.2	13270.1	5291.32	1070.1	8742.56
PIT2G_2358	34005.8	85687.7	46041.4	53600.7	82860.9	72833.4	70827.3	57010.2	71213.5	83701.4	61367.1	75660.8	39681.6	46841.3	84731.3	47144.2	98989.9	22150.3	79053.8	58860.3	72225.5	52574.3	10556.6	102680
PIT2G_2359	41057.7	84679.2	39393.1	55021.3	81774.2	70580	72921.4	55221.1	75371.6	80600.7	71469.1	69696.7	42565.9	53379.3	78597.4	47979.7	107965	18969.9	71891.6	72068.2	68484.9	55958.5	11518.5	99681
PIT2G_236	34.5671	35.9749	35.9605	39.3231	37.5917	39.3544	39.5221	35.2409	34.376	37.1103	37.7941	36.9687	32.7805	35.4504	34.0326	42.316	34.2544	36.7633	33.658	34.909	34.3063	32.5373	37.9696	33.8672
PIT2G_2360	42486.4	72345.7	15997.6	45266.6	49679.7	51646.9	60691.8	33946.1	49532.7	56479	42907.4	50809.8	15893	40603.3	69665.4	13356.7	78510.3	13810.6	52626.4	47518.9	49668.5	48478.3	10530.3	72580.6
PIT2G_2361	55101.4	82687.9	26736.5	81073.7	49209.3	61963.1	74836.8	40162.2	55697.6	76354.4	47532.8	53034.8	14262.8	42823.3	79844.4	11000.3	74522.4	14209.9	59592.1	56044.9	54366.9	56150.3	13771.9	77709.3
PIT2G_2362	30486.2	67089.3	25987.9	49521	55307.1	50820.7	53971.6	38786	53541.8	57862.2	47590.8	58549.4	21890.6	38675.4	61515.5	21996.5	77681.4	12848.2	52457.9	50708.1	52537.8	42849.2	8902.57	70076.6
PIT2G_2363	17718.4	51760.4	21866.6	33620.1	37385.7	35575	36329	23360.4	35735	35992.2	30771.6	45985.4	20459.4	23119.4	26514	14799.2	44013.7	6602.5	29016.5	37833	38595.6	21859.5	4881.51	36826.9
PIT2G_2364	19325.7	47071.3	13896	23309.5	36329.3	26310.5	30204.9	20448.2	29951.7	28944.5	26797.9	40147.9	15590.3	20090.7	22024.3	10639.5	41078	5970.89	24197.2	30969	30993.5	18887.7	4157.07	30820.5
PIT2G_2365	19574.3	46630.8	19488.6	28347.7	37817.6	34860.3	33363	22605.1	33410.4	32952.5	29002.4	41572.3	16530	19183.1	21837.4	10920.7	40592.4	5844.92	25289.2	32468.3	32021	18967.8	4144.67	30537.7
PIT2G_2366	27446.7	52922.6	22857.5	51350.8	40625.5	45205.3	42115.6	25587.1	34328.5	42341	28961.5	43506.8	12517	23593.4	43506.5	9378.7	41135.5	9081.85	37713.4	33600.1	38548.6	29392.9	5825.71	38151.3
PIT2G_2367	17829.4	46832.1	19719.3	34093.1	34315.3	33694.6	32942	20739.5	30472	31721	27486.5	38502.5	15716.1	19289.4	23411.2	11052.1	39851.1	5851.55	23937.2	30722.2	31176.2	19263.1	4105.56	29471.2
PIT2G_2368	17132	43437.4	18341.1	30261.6	33570.3	32006.9	32478.6	21336.3	30734.1	32386.8	25999	39210	20245.9	18986.8	21889.4	11733.4	39368.6	6101.56	25013.1	31690.7	32585	18772.6	3932.95	30030.3
PIT2G_2369	34311.6	65885.5	11967.7	56271.1	26084	32865.4	48919.8	18817.1	28302.5	38357.1	24279.3	27120.3	12585.5	24993.6	56618.5	5262.46	41974.1	2391.6	9602.49	38477.8	26883.1	39768.8	6186.22	29882.4
PIT2G_237	33.9794	36.505	35.1433	36.883	37.6721	38.1813	38.3748	34.7227	35.0074	36.6295	36.5329	38.1703	34.2423	36.7418	33.2262	42.3525	34.7329	40.293	33.8655	35.3324	34.9696	33.1663	39.7943	33.9211
PIT2G_2370	25989.2	55360.6	24443.4	37983.5	46930.2	40477.9	44377.4	33483.9	49015.2	47949.6	45395	47726	34256.7	38243.9	31450.5	37976.8	71462.5	9269	27599.4	51610.2	41376.1	42137.6	7418.1	52849.5
PIT2G_2371	24640.4	22861.2	17831.4	44503.3	16955.5	32348.5	21021.3	6757.18	4693.31	9287	4730.08	18189	2789.44	5646.57	13500.2	1130.24	2926.91	927.535	3697.42	4356.58	5943.5	12116.1	1947.98	3226.85
PIT2G_2372	30640.4	53239.6	39810.2	35420.3	72735.7	83683.5	76689.6	48613.8	76272.7	59325.8	46321.5	70045.9	22764.3	27216.5	93669.5	9736.24	67398.1	69355.1	92341.7	9032.4	26437.3	105349	2596.13	85188
PIT2G_2373	33.1394	35.4313	34.9718	35.8148	36.7472	35.5807	37.4578	33.2309	34.0374	35.1096	36.2707	36.5364	32.545	35.0229	33.4755	40.5507	34.082	35.6636	33.3253	33.3625	33.9002	32.8698	38.685	33.3997
PIT2G_2374	43.5132	51.5187	42.4437	76.462	49.3839	57.2324	56.9346	43.9525	47.4237	50.2509	47.4007	60.0607	54.195	52.4027	37.9149	45.1502	45.2536	41.2628	44.4122	43.4921	45.0898	38.6323	44.2491	40.9728
PIT2G_2375	76.8056	157.956	431.115	45.5521	1145.78	952.588	916.738	277.924	657.439	275.947	169.85	615.357	140.567	127.534	83.841	57.1087	365.808	73.1335	202.75	72.6434	241.084	117.997	56.2581	173.09
PIT2G_2376	179.968	332.768	211.715	172.157	329.501	770.418	264.648	198.626	567.888	420.318	386.719	487.779	322.571	168.988	96.5855	142.66	494.873	53.6101	111.032	478.903	534.593	62.6921	80.0438	270.796
PIT2G_2377	56.0731	108.391	98.9809	41.2288	116.26	423.392	242.709	103.728	209.174	130.399	116.979	189.378	48.4622	46.6636	62.8418	49.9807	62.5074	51.4788	95.3462	53.1396	91.4299	51.676	41.3253	61.7507
PIT2G_2378	7735.22	29608.1	11418.7	1097.52	27256.9	24075.5	12759.9	17352.3	19459.1	28685.8	17608.6	40424.6	10753.9	7542.77	27409.4	7134.38	21763.3	9475	37260.6	10649.7	39978.3	14667.8	1506.68	27706.2
PIT2G_2379	34.5096	36.0498	34.4227	35.9388	38.7474	38.4211	39.3893	34.9355	34.7924	35.4323	37.387	37.7001	33.7547	35.4631	34.1672	41.4276	34.3128	37.223	34.1483	34.5926	35.9066	33.9102	38.4234	34.0986
PIT2G_238	34.456	37.3373	36.0483	42.3703	38.3924	37.8689	40.9731	35.0407	34.5112	37.0022	37.6043	40.2256	34.0603	37.2594	33.8129	40.9435	33.9378	38.3817	34.127	34.8727	34.5034	32.9087	38.3761	34.5629
PIT2G_2380	103.931	56.8634	254.301	52.6909	316.649	570.951	1150.83	1451.57	352.34	130.655	63.6965	140.769	33.6646	37.168	33.0443	40.0207	33.7162	35.7811	33.0058	34.3107	35.3332	32.7379	39.064	35.5744
PIT2G_2381	33.5968	35.7648	34.5361	35.8993	37.8942	37.7178	38.4663	34.3878	33.9467	35.933	36.8448	37.3764	33.3347	34.5725	33.3136	40.2489	33.9417	35.8023	33.3946	33.9306	34.1022	32.3847	37.1962	33.4976
PIT2G_2382	35.3155	38.8325	35.6043	37.8376	40.678	39.3316	40.7889	37.0646	36.6134	38.2876	38.9397	39.6821	70.2804	37.4244	33.5258	40.5725	34.0022	37.8342	34.0347	62.2694	34.9493	32.6508	41.5041	38.1084
PIT2G_2383	40.5534	56.8436	40.791	47.4829	57.0725	61.3125	51.5504	48.6657	47.5404	49.8661	45.6689	59.1001	48.1953	41.5135	45.2556	47.012	42.6682	39.5603	45.6344	41.8459	45.4776	38.9691	40.8398	43.653
PIT2G_2384	36.6916	51.5586	38.7156	60.5567	41.3614	42.6331	41.3193	38.3137	38.0379	38.748	38.5026	43.8352	41.9209	44.5178	35.1011	47.0912	35.3877	38.76	34.1803	35.5607	35.1786	37.4886	39.0044	33.5231
PIT2G_2385	43.4071	97.1029	44.3577	104.296	52.077	60.384	52.462	45.0272	46.125	55.9397	47.9382	75.1085	37.0347	53.6594	34.3125	40.1713	35.3066	38.6718	36.052	37.5656	39.1917	37.122	104.637	38.2603
PIT2G_2386	32.978	35.6802	33.8112	35.5749	37.4856	37.9451	36.6752	34.8809	35.7364	36.7995	35.473	37.8506	34.2892	35.9758	33.628	39.4505	34.5464	36.4588	33.4007	33.4353	33.6679	32.6707	37.293	34.0959
PIT2G_2388	42.8743	202.032	54.518	230.654	51.7493	64.1008	51.6899	39.5357	41.1425	46.3018	47.0865	87.314	40.3557	43.325	39.8862	43.05	39.725	40.626	37.8097	40.7464	47.8951	118.302	38.8725	37.2984
PIT2G_2389	36.4553	45.0571	37.9734	48.0214	41.9114	50.1468	51.5133	37.8205	40.5776	41.7828	40.386	45.3944	36.4003	39.2875	37.8803	41.2618	38.9223	37.9419	39.0558	38.5792	37.809	40.017	38.7727	37.8679
PIT2G_239	33.629	36.1953	34.6568	36.6045	37.5732	36.9541	37.304	34.2944	35.3232	37.1612	36.6421	37.9992	32.9851	36.1314	33.446	41.7561	34.9838	35.8215	34.1456	34.1101	34.9685	32.7579	37.7608	33.6591
PIT2G_2390	42.1728	58.5925	45.6889	70.4244	50.5712	55.5691	50.5018	43.0628	44.9721	48.4139	45.3068	71.1752	85.7343	108.327	37.7563	69.8594	48.7248	47.8526	39.1326	53.4773	54.0038	37.7297	82.4634	52.5993
PIT2G_2391	34.8314	38.7612	36.2936	38.5217	37.7097	38.3784	39.182	36.3193	36.4049	36.6375	37.225	37.9542	352.779	193.867	41.9876	45.4504	66.6133	43.8036	36.7937	238.876	92.2702	33.9022	53.0833	491.838
PIT2G_2392	251.313	3505.51	300.418	3000.87	272.735	422.606	182.982	146.918	117.496	158.202	186.439	919.37	74.8571	97.2931	102.876	49.4203	62.0083	48.2229	53.8054	57.2232	129.694	1001.58	57.573	64.2712
PIT2G_2393	64.7572	162.174	48.9559	127.757	71.0698	85.0919	65.4636	53.2864	58.4994	66.3534	65.2432	82.9563	40.3313	44.9955	35.4883	40.1487	40.1752	39.577	37.9147	40.7519	40.6824	40.0957	49.975	37.4817
PIT2G_2394	45.6641	58.2057	38.2051	59.2732	128.121	50.1468	45.5692	37.881	42.4257	44.9587	44.2349	48.2186	38.4496	39.7837	37.4576	42.2465	41.0951	37.4973	38.0832	38.9849	39.5938	39.9893	39.2102	38.7184
PIT2G_2395	40.9434	43.6443	38.9183	55.4784	69.4514	51.0334	50.5798	45.4068	69.6538	43.8934	40.2791	62.3291	54.4997	50.3381	36.0137	42.4838	36.1645	39.5033	36.8446	37.1055	37.5964	33.6554	77.981	51.0545
PIT2G_2396	35.9815	41.4265	38.3843	40.5082	41.4416	39.1304	41.2555	34.1989	38.2541	36.9585	39.0042	40.311	36.8008	38.3409	34.6862	41.6608	37.9479	41.6902	34.8294	35.2605	35.1864	33.1979	39.124	36.4635
PIT2G_2397	41.251	43.1379	44.6829	45.1828	51.944	52.8313	51.3857	41.9865	49.6287	48.44	46.2072	48.6084	40.2588	159.845	35.83	40.8185	54.9773	40.7223	40.7444	40.3969	42.2776	36.2917	41.6217	38.2362
PIT2G_2398	70.0077	291.154	70.924	265.057	98.22	125.633	86.6916	75.1238	67.5911	73.8822	73.3564	141.454	42.888	46.113	36.0017	42.8526	41.878	41.4322	39.6619	40.1108	43.2622	61.7425	52.0026	37.9315
PIT2G_2399	207.426	84.5467	150.833	2574.83	164.141	182.501	664.571	215.728	125.889	882.66	65.0562	747.72	53.7046	124.236	39.137	62.5723	42.0668	41.5143	43.412	48.0454	43.3028	37.6627	62.1272	40.086
PIT2G_24	35.924	39.8658	35.6207	43.7753	39.4867	39.2897	43.1985	36.6449	36.3878	37.8142	37.4709	39.925	35.4021	36.2791	34.1064	40.1152	34.4379	38.0118	33.4499	34.9132	35.1089	33.9328	39.5468	33.8565
PIT2G_240	33.5744	35.2518	34.6829	36.9351	36.7575	36.5413	37.5999	33.598	34.9196	35.3662	37.2538	36.6379	32.4506	35.94	33.4009	40.079	34.4154	36.0434	33.3504	33.007	33.682	32.7281	37.3734	33.1372
PIT2G_2400	94.2947	46.8783	41.0392	60.3483	64.0876	85.6488	103.968	82.9465	37.6416	44.3472	39.8746	42.7571	101.365	39.5976	34.6056	40.9803	35.7369	37.9977	35.1391	36.9371	36.6636	32.5634	39.3933	45.3088
PIT2G_2401	36.9187	44.2564	39.4638	87.1157	39.9828	43.0379	63.2422	43.2509	44.5071	41.843	38.2504	82.6589	428.069	781.358	52.2677	189.472	56.8667	51.3048	38.8915	132.422	130.952	38.4921	143.571	253.534
PIT2G_2402	76.7814	84.9004	117.886	7296.97	76.7998	130.443	1196.18	1221.01	330.461	276.157	79.944	3197.58	546.994	1605.16	58.8436	406.433	128.148	70.3536	67.4729	241.987	242.707	49.0862	191.414	167.411
PIT2G_2403	8741.35	35755.2	16898	7799.77	39140.5	32724.5	17419.6	25760.6	19550.4	26157	14635.3	50972.3	4936.07	9019.07	25386.6	4704.25	13783.4	7593.18	30196.2	10122.8	24989.4	8534.96	1793.49	21370
PIT2G_2404	33026	73494.3	29021.8	8639.26	89601.8	58904.6	48374.2	66617.8	54411.8	75849.7	59225	90936	14702.6	36723.6	95592.7	16432.8	93518.7	21992.8	98646.6	45617.4	68712.4	42970.1	10902.2	106171
PIT2G_2405	47.3095	45.2862	101.481	2340.09	55.7349	82.3187	870.868	447.73	472.748	176.427	48.2592	1249.37	37.8962	46.7564	33.2659	43.0967	39.5314	36.0798	34.1358	35.0323	37.0174	33.2172	41.967	35.3089
PIT2G_2406	33.3339	35.7097	34.7951	37.0809	38.3877	37.9886	37.8789	34.2676	34.3738	35.9106	35.2778	36.6808	35.0229	35.6232	33.8865	41.6096	34.4978	36.6029	34.0692	35.36	34.6886	32.4386	38.034	33.8582
PIT2G_2407	32.8386	36.3223	34.0627	35.0045	36.344	38.0441	38.4841	34.4539	36.8956	38.009	37.7092	39.3531	33.0844	34.732	33.2963	39.9375	34.0115	35.6533	33.7758	33.7391	34.254	32.3488	36.5854	33.3137
PIT2G_2408	33.7594	37.4033	36.4975	37.6216	38.1777	37.9055	39.5727	34.1068	35.7734	37.4825	37.0714	40.5984	33.5547	37.003	33.9967	40.1041	42.0215	36.004	33.58	35.1987	34.763	33.145	37.7046	34.7292
PIT2G_2409	35.004	37.9655	36.6106	36.5733	38.967	37.6509	37.6756	34.8579	35.1935	36.7374	37.8802	39.9398	33.8386	35.2295	33.4832	39.8377	34.387	35.4851	33.4955	34.324	34.5547	32.5759	37.9725	33.6433
PIT2G_241	34.6007	36.6646	35.886	36.7373	39.3571	71.4745	38.6417	34.9989	37.5674	37.3013	37.9759	40.8477	68.0917	41.2024	34.8376	42.608	40.3942	38.1662	37.7989	43.8523	44.19	34.1787	47.7172	49.0465
PIT2G_2410	33.5742	35.8838	33.673	34.6448	37.1152	36.4764	37.893	33.2728	34.7757	35.0971	36.3837	37.2591	32.2289	34.9086	33.4833	39.8942	33.0856	35.4922	32.7062	33.2438	33.0774	32.4337	37.8976	33.3414
PIT2G_2411	33.4374	36.3818	34.1006	35.7932	37.1227	36.0568	36.5424	33.3068	33.7399	35.6559	36.4461	37.239	33.6164	35.0828	32.8038	40.0742	34.1618	35.1608	32.6384	33.0791	33.8061	32.218	38.0752	33.5359
PIT2G_2412	34.3667	38.6118	34.9464	37.4564	37.2533	39.4329	38.2869	40.8443	35.022	40.6641	36.6748	36.8397	34.3663	34.2041	33.227	40.4886	33.9206	35.7549	32.9818	34.4112	33.6352	32.572	38.0213	33.1449
PIT2G_2413	35.8472	37.0562	35.2471	37.5877	38.3719	37.724	38.5599	36.2699	35.632	37.9976	38.3665	37.826	33.957	36.0555	33.7457	43.7734	34.4758	37.8665	34.1125	64.0607	34.4206	32.7331	38.5082	33.7574
PIT2G_2414	39.276	41.032	39.282	41.0543	43.4917	46.4076	45.3091	44.8346	40.4404	47.2357	42.2702	45.1781	36.505	37.8049	35.7245	41.8399	37.448	38.8069	39.002	40.3755	39.726	35.0606	38.889	36.5062
PIT2G_2415	37.8848	41.6467	36.5975	38.3078	47.856	46.8914	44.9169	44.6589	47.4581	43.952	41.6387	45.2519	34.8066	37.7772	33.929	44.833	35.0382	37.9642	33.6816	38.494	35.251	33.0941	39.6092	34.8727
PIT2G_2416	35.4199	39.0343	35.8618	36.9276	38.3594	39.142	40.6893	36.5505	36.1563	42.5509	37.8578	39.5035	36.6859	35.8283	33.7143	41.5808	34.9654	39.0888	34.4699	36.6909	35.392	32.8742	38.0349	34.2848
PIT2G_2417	34.1648	36.3139	36.5031	37.2239	37.8194	38.7314	38.5399	34.659	35.2973	37.0692	38.1439	37.9407	34.5267	37.5677	33.7749	41.1811	33.4018	37.4468	33.3143	33.9538	33.8594	32.6438	37.9608	33.4503
PIT2G_2418	33.8537	37.0282	34.3275	36.1786	37.459	37.645	38.4539	35.4205	35.452	38.0332	37.8755	37.0312	33.345	34.852	33.1725	40.2324	33.3135	35.3689	32.8514	34.4884	33.3913	32.7106	38.0761	33.8397
PIT2G_2419	34.3799	36.0701	34.5555	36.4853	39.5066	39.341	37.9041	34.6595	35.8693	35.5673	39.0347	37.0942	35.273	36.1588	33.3169	39.8305	33.9237	35.3801	33.2355	35.5246	33.3052	32.0586	38.7993	33.5679
PIT2G_242	32.8716	35.6497	35.0208	36.5641	36.5723	39.5432	37.9533	34.0538	34.6725	35.9362	35.3603	37.8215	32.8985	35.5617	34.2487	40.5341	34.2142	35.2318	33.27	34.7652	35.5299	32.2492	40.1931	33.7053
PIT2G_2420	34.3174	36.606	33.9444	36.5599	38.0272	38.0476	37.8878	34.5973	34.8359	37.6124	38.3463	37.3223	45.7505	35.5925	33.7241	47.3597	34.5125	37.5602	33.5031	34.3238	33.7529	33.2308	37.7037	33.7378
PIT2G_2422	34.8029	37.0399	35.7662	37.6505	39.1213	38.337	40.7207	38.324	35.2418	37.4487	37.6801	39.7889	36.9429	37.2292	33.5453	41.3509	34.6713	40.2929	33.6147	37.7098	36.7725	33.2617	41.3281	33.9353
PIT2G_2423	34.0447	36.097	34.2781	37.4288	38.6962	37.3234	38.0321	35.3848	35.5125	38.3793	38.41	37.6827	33.3405	36.2732	33.2126	40.378	33.9298	36.4266	33.2172	34.4931	34.4862	32.9325	37.2319	33.6088
PIT2G_2424	40.5708	36.8348	35.0256	42.2798	40.3204	43.5584	55.4085	58.6934	34.702	36.7015	37.1052	37.4468	42.5893	35.3437	33.3313	40.1975	34.6617	35.6388	32.6854	33.8369	34.2175	32.7962	38.4163	34.0831
PIT2G_2425	96.7521	51.0529	38.3555	96.0981	78.2643	81.9351	194.29	268.594	37.5186	42.511	41.9541	44.1385	238.554	35.9645	34.2081	40.5472	34.0308	37.5153	33.5115	35.7493	35.0956	32.6587	42.0801	42.6535
PIT2G_2426	34.7541	37.4782	34.3733	36.4489	38.1428	38.399	39.0329	34.1333	35.1415	44.6022	37.6284	37.194	38.3478	46.3328	33.2868	41.7234	33.2558	35.4085	33.5047	34.1964	34.1508	33.2303	38.4125	36.3614
PIT2G_2427	32.9671	35.017	33.9899	34.7649	36.4795	35.9706	37.0854	33.3089	34.649	34.9937	36.6003	36.0946	32.2969	35.9389	33.2169	40.5857	33.5815	35.3649	31.9193	32.9674	33.331	32.5349	38.3075	33.3636
PIT2G_2428	38.8644	41.1014	37.9804	62.6276	41.7924	43.6472	47.8938	37.0164	38.2568	41.4954	38.4469	44.4377	34.6177	37.1027	33.9651	40.9832	36.3081	36.6685	34.8846	35.3773	35.3688	33.1504	38.604	34.6889
PIT2G_2429	34.9405	38.9066	35.3191	46.1874	37.7278	42.5218	47.1019	40.3752	36.4903	37.0866	37.0771	42.5855	1307.54	634.031	57.0832	112.141	75.0052	65.1041	43.3638	211.889	314.013	47.0925	413.1	487.408
PIT2G_243	34.6361	38.1325	36.6858	39.3298	39.3635	37.7578	40.1185	35.8944	35.6411	36.8625	36.8449	38.6471	34.9757	36.1314	33.8238	42.6395	34.3126	39.0607	33.666	33.8525	35.0779	33.3745	40.0092	33.6186
PIT2G_2430	65.63	58.6958	60.0065	144.689	57.3442	113.629	334.121	135.496	54.1069	41.2116	62.9028	213.351	11511.8	3180.53	248.579	957.226	432.59	434.716	445.058	2519.48	1528.17	115.903	9082.33	2158.92
PIT2G_2431	36.4276	44.0961	36.1004	41.0593	41.5349	41.8755	43.9733	40.1482	38.6492	38.8284	39.4083	41.4149	52.2371	37.0393	35.0573	44.4434	36.1468	37.4025	35.7919	35.2795	36.9987	34.9362	39.8246	35.0325
PIT2G_2432	44.1099	46.0403	46.5843	68.9968	52.8352	53.9133	55.9617	42.2499	48.0803	53.6335	46.4522	82.3856	44.1116	48.5761	36.0312	43.1534	47.3687	41.0553	39.7546	43.5036	45.8067	35.9516	42.2402	39.6309
PIT2G_2433	34.7959	38.1086	36.8216	41.5285	37.9198	40.6949	39.4865	34.4346	35.8706	37.2324	37.9138	39.6862	35.9312	40.9078	34.6252	42.3893	37.193	37.241	36.8869	35.4	40.3892	34.6081	40.4732	35.1793
PIT2G_2434	77.7241	51.2216	49.0243	73.8135	56.0212	104.185	70.671	67.6622	38.6008	37.7627	36.7863	111.903	80.8446	79.6897	44.483	48.0799	38.3701	37.9543	37.5274	175.441	90.0018	32.8734	63.522	50.1189
PIT2G_2435	36.2073	38.9896	36.376	37.4753	40.7125	41.604	41.0787	36.7711	37.3591	38.8168	39.2001	39.3627	35.5057	35.9105	33.6319	41.9564	36.3941	38.9891	35.228	37.9407	37.9053	33.5637	39.5326	35.0723
PIT2G_2436	33.9558	36.0258	34.2051	35.4143	37.9282	38.9942	39.5334	33.6152	34.8318	39.1091	37.6792	36.68	33.4605	35.5725	33.3298	40.9185	34.0237	36.8323	33.3651	34.055	34.2416	32.8738	38.2995	33.3774
PIT2G_2437	38.0387	39.4923	36.5	39.0427	41.1427	39.7286	41.395	37.6839	38.101	39.7977	41.2402	40.2707	37.9204	37.1559	33.9887	42.7189	34.2357	38.9315	35.1556	35.6322	34.4046	34.6138	40.5401	34.2572
PIT2G_2438	66384.5	16668.4	51452.8	66865	30003.1	82379.6	44584.1	20829.7	6471.17	21498.5	4311.56	50974.9	12690.4	40725	20975.5	4844.34	4650.4	2406.99	2642.12	39908.7	15576	15272.3	37062.1	12437.4
PIT2G_2439	39557.5	78734.1	24483.4	83080.2	41023.2	44589.4	81304.1	24974.9	59193.9	68614	51885.3	46379.8	47918.5	39332.8	90572.3	22871.9	85322.4	5297.16	26223.5	80133.8	50779	46676.8	12335.8	71408
PIT2G_244	36.9228	83.8036	62.6259	37.3561	78.5394	632.475	45.1034	580.584	82.5158	41.643	60.3702	618.107	33.504	36.4725	33.5531	39.1739	35.4201	43.0125	33.6033	34.0389	100.421	36.2929	37.3401	33.3123
PIT2G_2440	145.255	526.979	146.821	690.098	160.251	233.969	222.04	87.8278	97.022	173.702	99.5874	311.705	134.456	136.644	484.24	94.5403	161.36	192.739	310.93	118.945	230.533	476.316	162.328	141.13
PIT2G_2441	34.9279	37.6038	34.8767	36.0412	38.9167	37.9157	38.9091	35.1384	35.9665	37.0247	38.2945	37.5207	33.4544	36.6487	33.6816	40.1561	34.7346	38.163	33.5208	34.458	34.5926	32.9002	37.9625	33.2063
PIT2G_2442	37.4792	37.6213	34.5165	38.4724	41.0911	41.975	42.6743	41.1322	39.0773	42.01	40.5676	39.8615	35.3974	35.3229	34.1951	40.2668	36.9242	35.1754	35.3873	51.1711	37.3337	34.4993	38.7766	34.8943
PIT2G_2443	40.1458	40.1709	36.0219	39.8772	42.672	44.9774	41.4189	45.105	38.3324	41.7504	40.8924	42.6561	37.5327	38.3124	33.9542	42.4227	37.5207	37.654	37.0805	71.8655	37.3939	35.3688	42.1665	37.7038
PIT2G_2444	161.921	144.768	218.634	358.389	153.479	290.804	192.536	112.437	121.301	110.149	67.6426	162.956	96.9282	47.3165	47.7785	297.534	36.3938	39.8083	37.0339	42.3568	41.8762	50.5618	46.823	38.0542
PIT2G_2445	34.8465	35.6837	33.9515	35.8256	38.6924	40.0105	39.0468	35.3168	35.8772	36.1379	37.7261	36.5569	33.15	35.0434	33.7293	41.5083	33.9627	37.618	33.2289	33.6923	34.4377	32.9362	39.0287	33.9373
PIT2G_2446	35.3777	37.0873	34.721	36.8719	40.0684	40.3617	39.2896	35.3212	37.6686	37.3365	38.0848	38.3911	37.5878	36.0506	33.8322	41.4511	35.3675	37.6263	34.7566	35.7374	35.8887	33.7525	39.4092	35.132
PIT2G_2447	35.8498	37.8228	34.9876	36.8941	40.2197	41.2795	40.3605	36.4011	38.5734	38.5731	39.9927	42.9938	34.4825	36.6279	34.7909	40.7588	35.2325	35.1731	34.2012	35.3494	35.3716	33.2791	38.5436	33.7789
PIT2G_2448	36.008	38.3885	36.6649	39.0217	39.5401	40.181	41.0929	36.0694	37.2991	39.4283	39.8972	45.8741	34.9702	36.794	34.0589	41.3966	38.2898	35.5495	35.0974	36.6402	36.3397	34.3725	38.9166	35.6222
PIT2G_2449	32.4942	34.9709	33.3205	35.4077	36.4892	38.3297	39.2627	33.0011	34.2036	35.2077	35.8042	35.5539	33.321	35.7975	34.0179	41.1025	33.8824	35.8293	33.2064	34.1567	33.8625	32.5041	37.9799	33.4969
PIT2G_245	34.8596	36.4636	34.2487	34.6734	39.0455	40.5549	38.8046	34.9782	36.4339	38.6622	37.7773	37.8563	33.6525	34.5411	33.0846	39.5218	34.5831	36.8474	35.3166	34.504	34.9588	34.0075	37.8369	33.4898
PIT2G_2450	40.8374	40.9661	38.3303	42.1234	45.0773	47.3892	45.9466	38.5279	42.9956	43.084	44.3469	42.1198	36.5797	1597.37	36.1179	42.3411	134.935	37.0142	35.9751	37.49	66.6026	35.6454	40.1565	37.9046
PIT2G_2451	35.1027	35.3028	34.2217	36.4303	37.9428	38.8532	39.0794	34.6645	35.5602	36.4437	37.6659	36.7775	33.0786	36.4941	33.2572	41.3218	34.4776	35.7266	33.7617	33.9964	34.6915	33.078	37.9437	33.5058
PIT2G_2452	33.729	36.4469	35.33	35.5828	37.5391	37.6784	37.4937	34.283	34.5768	35.7512	36.5386	37.1171	35.4592	36.6594	34.5676	42.3346	34.9095	38.103	34.3207	34.6857	35.1182	33.2383	37.9448	34.0031
PIT2G_2453	36.2753	40.2461	34.0951	39.3612	38.767	42.3545	41.2322	50.9301	36.4136	44.0854	46.0106	46.0482	33.4407	35.2936	33.6357	39.7825	33.9406	35.0322	33.2582	33.7458	34.0428	32.4751	38.3983	32.9046
PIT2G_2454	34.809	36.3559	34.9314	36.3449	37.9327	37.5242	38.9691	35.2709	35.3787	36.2823	37.84	36.9171	32.8827	35.9808	33.0697	40.6287	34.2778	36.6674	33.1596	33.3466	33.9729	32.3864	38.754	33.1673
PIT2G_2455	34.6736	37.8	33.5372	42.0236	48.8452	51.7092	39.0393	116.605	36.6233	38.5138	37.4169	42.9332	87.4239	86.2326	36.6334	55.6122	40.5755	37.5575	35.8557	73.9912	70.7205	32.812	109.401	38.5697
PIT2G_2456	33.2988	35.7325	34.3658	35.8174	37.5361	39.796	41.4435	34.6128	35.2553	37.5205	36.7754	36.6554	32.7035	36.2396	33.294	40.1505	34.1339	36.6251	32.9539	33.4657	33.6102	32.3111	37.7235	33.8135
PIT2G_2457	33.3251	36.4223	33.8224	35.582	37.5892	38.6858	37.4792	34.0957	35.2961	35.7476	36.5374	38.0524	33.3326	35.2505	33.3029	41.1327	34.2897	36.2782	33.9352	33.776	35.07	32.3228	37.8515	33.5711
PIT2G_2458	152.7	714.439	294.5	329.993	784.112	968.173	560.897	583.071	453.718	452.896	241.361	1144.57	289.425	197	387.307	158.746	207.241	130.837	421.672	218.932	409.985	175.09	88.7548	320.958
PIT2G_2459	30667.3	72817.5	51537.2	17930.6	94637.3	70000.6	51951.2	72724.4	55692.2	84103.6	55391.1	88770.6	11226.2	31025.6	97871.3	10947.8	76128.9	24627.4	103587	36529.8	72195.7	40952.5	9433.91	103352
PIT2G_246	34.2954	36.4934	34.1107	35.6577	44.9139	38.9058	37.5489	34.254	34.7787	35.8664	36.4373	37.185	33.0077	35.1168	33.2485	40.8602	33.4972	38.3907	32.9691	34.1506	34.0119	32.621	39.9023	33.353
PIT2G_2460	2256.22	9558.67	3449.64	9913.14	9751.71	18576.7	6287.84	16477.4	5360.8	5396.63	2974.87	24690.1	4296.03	10668.2	3218.91	6189.27	2640.32	1354.84	5792.2	3058.13	8323.44	1964.92	3711.42	3277.61
PIT2G_2461	1326.1	223.861	1206.83	1749.58	804.039	1618.65	632.348	144.803	48.1116	73.3133	50.2864	586.372	78.1208	364.285	41.8804	102.865	76.5187	38.6019	37.1472	57.1671	103.847	35.8304	87.5883	44.1981
PIT2G_2462	35.5055	37.8176	34.6901	36.633	39.0957	39.1932	40.2033	35.2232	36.6718	37.3411	38.2787	39.1822	34.5684	36.5106	34.0733	41.5779	35.4968	37.8434	34.6777	36.3531	35.812	32.761	39.324	34.6716
PIT2G_2463	33.0338	35.4349	33.9185	39.9931	36.7658	36.6961	37.6457	35.1869	34.7544	36.5369	37.5937	38.0386	33.4013	34.8926	32.9373	40.153	34.1027	36.7472	32.8082	33.4799	33.7513	32.8463	37.2387	32.8414
PIT2G_2464	26525.7	68794.2	16349	32834.1	44031.8	36915.1	52027.7	24987.5	55279.9	45226.9	42129.1	49797.9	33114.9	43534.7	26930.8	31382.6	66812	2950.64	16262.6	67537.7	40277.5	40365	7211.7	65765.4
PIT2G_2465	34.4027	37.6273	35.2656	35.7781	38.4658	37.774	39.261	37.6608	35.7718	35.7469	37.5029	37.0964	33.3889	35.0601	33.4613	41.4327	33.8772	36.7785	33.2761	34.4547	33.8719	32.4701	39.4674	33.2568
PIT2G_2466	33.7413	38.7308	35.0615	35.71	36.9069	39.1154	38.0578	34.1587	34.8078	36.4689	36.3578	38.8203	33.5058	35.3701	33.4411	39.9688	34.4485	37.5465	33.0497	33.8962	34.5627	32.9609	37.1639	33.2833
PIT2G_2467	34.3004	36.3041	34.9147	37.1833	37.1288	37.3668	38.351	33.611	35.0891	36.7658	39.2676	37.0681	32.9802	36.2556	33.5918	41.2107	33.9112	36.6846	33.5353	34.5615	34.0818	33.0341	38.1281	33.36
PIT2G_2468	33.2499	35.9213	33.2623	33.7551	37.2653	36.9513	36.775	33.4037	34.5754	35.9794	36.7916	37.3617	32.2733	35.2679	33.8059	40.8244	33.5826	35.4241	32.7817	33.6198	33.7291	32.7023	37.3113	33.2692
PIT2G_2469	33.3087	34.7913	33.6458	38.6451	36.994	36.8907	37.5688	34.6475	34.9215	35.374	36.9016	43.8034	32.7318	34.8275	33.7638	40.2607	33.2027	36.0851	33.6048	32.3983	33.3812	32.8097	39.4991	33.9021
PIT2G_247	47.408	49.127	44.1002	86.4252	52.7569	60.0107	64.9926	49.3992	54.8547	52.9352	48.4024	82.9076	47.6871	58.111	39.1557	68.4276	48.5338	88.1172	37.2526	37.0948	39.2863	36.5213	104.598	40.5406
PIT2G_2470	34.7021	34.7354	34.9339	34.9194	38.6434	37.9856	38.0304	34.4658	35.371	36.8821	37.4803	36.7106	32.2412	35.0961	33.369	40.6842	34.2383	35.22	33.4955	33.6749	34.0516	32.2893	38.0217	33.2854
PIT2G_2472	24622.3	28778.7	16944.4	44693.7	16413.6	33871.1	24509.6	8119.87	7940.1	13429.7	7317.96	20484.7	3203.25	8048.13	17304.8	1575.84	4883.24	788.708	2701.9	6478.68	6872.13	12412.1	2776.98	5155.16
PIT2G_2473	51989.4	61943.1	15052.4	63955.3	28306.9	51531.4	60696.4	25460	30674.3	46220.6	24563.9	28600.5	8989.13	30982.4	61352.5	2791.3	33622.2	2887.49	9168.61	34778	23591.4	45921	8078.23	26207.7
PIT2G_2474	2392.21	5400.06	1918	9221.53	1399.44	3375.73	3565.45	1215.45	858.842	1691.25	754.543	2724.43	635.776	848.422	1984.08	230.199	265.873	74.6105	105.951	493.292	577.277	1823.67	278.788	399.675
PIT2G_2475	72.929	43.7244	34.5252	153.172	45.5119	40.7789	202.156	342.907	1001.54	45.2103	548.445	78.6647	34.6882	37.0627	33.6917	40.0231	34.1376	39.5261	35.0771	33.402	35.1115	32.9826	40.4052	34.2651
PIT2G_2476	34.9845	35.4265	34.8446	38.3566	39.269	39.2861	40.1501	34.7597	35.5312	35.007	37.4431	37.7068	32.3609	36.5869	33.7925	40.8341	33.4274	35.816	33.3293	33.4919	34.1128	32.5256	37.7063	33.975
PIT2G_2477	34168.4	91597.9	15537.4	65054.3	50267	48206.4	58281.6	32578.7	69124.8	57212.4	54822.4	38470.7	50503	55934.8	42142.6	48974.4	82171.7	5627.17	26918.5	78569.8	45164.2	73920.8	7338.73	80978.4
PIT2G_2478	41452.1	75519.8	19073.1	68407.7	37706.8	37302.3	76098.8	21296.7	57116.8	54256.2	44755.6	47134.7	40855.4	39155.4	61791	27335.9	73881.1	3997.37	19952.5	69659.2	46506.5	36477.4	11537	63893.9
PIT2G_248	34.0646	36.355	34.3376	36.9056	37.5377	36.1938	37.2385	34.2157	36.1846	35.7413	36.6412	37.6517	32.9366	36.3093	33.2475	41.5975	34.6849	36.3002	33.9137	33.9581	34.4205	32.1797	38.6038	33.9391
PIT2G_2480	38847.8	73062.8	32612.3	69373.8	48523.6	39245.4	86307.7	28863	70460.1	65799.7	53486.4	58560.7	55952.3	50735.1	75344.2	47464.8	92251.7	5913.57	32594.2	90071.7	54976	38905.4	18785.2	87879
PIT2G_2481	34.2855	37.2887	35.7303	34.7843	38.4069	38.8057	38.9517	35.2384	35.0638	36.8311	38.3921	39.5076	33.4902	35.7801	33.2668	41.0196	33.3187	36.8862	33.7703	34.4491	36.0035	32.7264	40.2026	33.712
PIT2G_2482	32.9953	34.6636	34.1066	35.4076	37.4837	36.0821	38.6379	34.32	35.3505	35.9826	37.3332	36.6397	32.294	34.8096	33.2484	40.0428	33.6356	36.7292	33.0328	34.2922	33.9177	32.503	38.2025	33.0776
PIT2G_2483	73.0568	43.1695	57.7761	43.9154	69.2014	60.536	62.4947	46.157	42.9142	45.0372	39.9936	64.7326	483.67	37.041	40.6416	41.422	34.7879	111.863	33.7266	182.931	34.5314	34.6004	39.0211	86.6368
PIT2G_2484	38.5556	37.6662	40.4696	43.3702	41.7534	44.8041	43.6355	36.5323	35.0232	36.2509	37.2102	41.7838	48.5873	51.9156	34.7982	46.8085	35.9039	35.912	32.9711	36.4224	38.504	32.9653	54.8787	36.8945
PIT2G_2485	41.9656	39.3725	42.2826	61.9767	42.1755	49.5949	53.5491	37.7873	34.6313	38.0698	36.7358	48.5742	38.1966	47.2022	34.1182	42.7762	34.4982	35.4915	33.5855	35.363	37.3506	32.8021	46.7562	35.9156
PIT2G_2486	47.6479	38.0008	45.3474	49.4711	51.4441	66.6096	48.7236	35.9967	35.3195	36.6607	36.9499	43.0382	33.9747	36.0397	33.4765	40.0333	33.3831	37.7607	33.0211	34.572	33.8729	32.3812	38.792	33.6895
PIT2G_2487	114.254	509.503	327.213	313.45	336.462	453.594	378.763	782.51	319.445	243.959	162.256	785.853	487.181	505.775	268.212	186.464	346.76	324.571	676.491	351.134	391.748	392.817	158.075	375.504
PIT2G_2488	34.3498	36.0996	36.9269	42.4829	38.0649	39.2116	41.6043	37.4579	36.7365	41.9715	36.7091	59.6663	35.445	37.6792	33.8441	41.8586	48.7959	37.1353	34.0251	35.4668	34.8506	32.9457	39.5367	34.1214
PIT2G_2489	37.0493	42.1313	38.3915	42.187	40.6126	41.7573	42.6041	36.6588	43.2493	49.3805	39.4728	42.3777	72.1133	49.4595	36.5229	43.8231	37.6225	39.0655	37.7317	40.7372	43.7657	36.7409	62.4068	46.6382
PIT2G_249	34.1144	37.5835	36.3956	40.5578	37.894	38.3401	41.6975	35.3016	37.8125	37.4973	36.9843	41.3649	36.4866	37.6243	33.0799	41.56	33.3769	35.3382	33.109	34.8508	36.1619	32.732	42.6604	35.2861
PIT2G_2490	109.31	53.0352	72.5069	38.0947	95.7353	69.9609	79.8917	51.1942	50.5588	56.7211	46.4581	91.1822	1479.95	37.6904	56.384	40.5591	38.5041	203.601	34.5721	534.934	36.7986	38.6437	39.254	221.846
PIT2G_2491	1805.07	6789.67	2596.08	10448.2	7197.74	17331.5	5916.8	14341.3	3893.31	3920.22	2237.6	20588.2	2723.62	11593	2548.55	4301.45	2462.92	1056.77	3822.38	3147.25	7297.52	1599.06	4579.33	2833.77
PIT2G_2492	34.01	35.5763	34.0786	34.7306	38.1033	37.1885	36.4132	34.4263	34.6683	35.5374	35.7032	37.7847	34.0296	34.5528	33.6631	43.994	34.2865	34.5816	33.466	34.1	34.6451	32.6304	36.785	33.6221
PIT2G_2493	33.1079	34.9294	32.8132	34.9891	35.8451	34.3691	36.1936	32.7988	33.4512	35.0012	35.8919	37.4527	32.4058	34.7711	32.7112	40.3049	32.5298	36.6871	32.6866	33.0276	32.9777	32.0554	36.8282	33.0866
PIT2G_2494	34.0617	36.0295	34.2061	35.4996	37.6056	36.4139	38.022	34.2737	35.3747	37.9228	36.7819	37.9754	32.6263	35.3071	32.8773	41.8898	34.4774	35.3964	33.1537	33.9218	33.7568	32.6635	38.629	32.9298
PIT2G_2495	33.7046	35.4533	33.524	34.734	36.5026	36.6432	37.9965	33.5418	34.9941	35.1566	36.8598	37.2353	32.662	34.008	32.5284	39.6359	33.8778	36.75	32.951	33.8462	34.6974	32.623	37.7771	33.4701
PIT2G_2496	39191.4	64657.9	33316.6	35202.8	69582.6	62073	53530	52013.7	54661.6	64290.9	51028.6	67864.7	29618	38337.9	61552.1	25983.3	72502.7	16937.5	67144.5	44880.1	60567.4	40009.8	11531.5	72774.7
PIT2G_2497	73094.4	35441.8	56361.9	75089.2	39184.4	93912.4	60754.8	34967	28195.4	53545.8	27336.5	67565	17952.2	63119.6	38115.2	8072.53	13431.2	5359.8	10203.1	60284.2	24925	26643.3	61719.8	24228.6
PIT2G_2498	74691.8	32941.8	43950.2	54889.7	40516.2	82002	52619.3	31569.7	26749.7	46722.2	26429.1	71291.3	19504.9	63276.8	29938.4	8494.79	10692	4880.26	8728.17	55658.9	22962.5	20818.3	59999.2	21760.6
PIT2G_2499	98749.2	29129.1	72801.9	86784.8	43852.5	113980	71038.8	41263.6	28312.5	68711.5	24852.4	74654.4	31518.8	89297.3	40131.9	16118.6	15686.1	11661.9	26002.4	81162.2	33127.8	25442.3	100867	31359.9
PIT2G_25	33.5417	35.2226	33.9119	34.2492	36.6545	35.9456	36.3461	34.3848	34.8658	35.5637	36.4007	36.5407	44.287	37.95	33.1075	40.694	34.2994	35.7415	33.7834	33.7239	34.32	32.5897	39.9658	33.6874
PIT2G_250	35.2144	36.465	37.9745	107.16	38.8478	39.1168	66.5113	50.7207	47.2731	40.5172	37.8016	81.0084	39.5056	41.9872	33.1574	39.3437	34.9078	37.0396	33.2816	35.7036	35.5732	32.5979	40.5811	34.6388
PIT2G_2500	33.9075	36.4342	35.1539	35.9981	37.205	37.7649	37.9072	35.644	35.3998	36.5622	37.1205	38.0916	37.2347	36.3397	35.9524	40.9504	35.6503	37.8885	34.8033	35.5618	34.2564	33.9367	39.1745	34.3061
PIT2G_2501	11086	17995.6	12027.7	7066.45	38234	45162.7	39476.5	25490.3	37143.3	24678	12697.8	42677.2	6528.64	6612.57	26872.9	1013.67	15834.5	43734.2	60683.6	2462.9	10049.4	47101.7	718.426	19321.7
PIT2G_2502	13876.8	23361.8	15771.5	12065.3	41911	46941.4	45220.1	30193.3	45427.4	31877.8	18617.2	49563.9	8306.73	8413.05	29114.1	1274.99	20307.8	44874.5	58217.9	3599.06	11769.8	54765.9	941.473	26236.4
PIT2G_2503	22166.7	46740	22129.1	38083.5	40014.7	36845.6	35073.5	26718.2	40802.5	38105.3	36156.8	38486.3	26972	27353.6	20363.6	25882.6	55161.5	5836.09	17892.6	42347.6	35215.7	34012.3	5129.21	36004.5
PIT2G_2504	33.537	35.3003	34.0803	39.202	37.6065	36.9612	37.3132	33.9405	35.5854	35.0494	36.0709	36.6875	32.2421	35.6908	33.7115	40.028	34.2377	36.2218	33.1959	33.2675	34.1965	32.4507	37.46	33.8548
PIT2G_2505	36.29	40.6852	36.0666	53.7665	41.3571	41.2846	47.2846	42.3521	39.5949	40.221	38.8038	54.308	62.1432	97.2127	35.4678	57.0748	38.573	38.3169	34.7673	44.862	49.4461	33.3942	56.9203	48.6868
PIT2G_2506	45.7978	110.713	48.2927	114.427	58.7361	70.609	53.3102	54.0503	49.9778	54.8288	48.8203	74.7408	40.6938	41.4329	45.479	46.5324	42.3477	40.0799	43.6889	40.6867	43.8248	49.769	39.8361	41.7409
PIT2G_2507	50.9263	113.452	54.6323	222.561	99.1214	134.041	135.759	181.674	237.813	81.3622	123.854	205.567	82.3365	78.7887	73.1321	72.5111	48.6842	41.3031	57.4417	51.5383	70.8762	43.5925	60.5608	71.2288
PIT2G_2508	3587.21	7779.86	3142.65	7065.34	4796.23	6984.64	4543.78	3364.34	3316	3307.64	2823.31	8727.11	3285.5	2965.4	1567.32	1418.63	3450.22	350.8	1125.64	4176.25	4668.35	2061.13	1062.59	2711.11
PIT2G_2509	47906.1	75197.2	33167.7	35327.9	75634.8	79583.1	61553.9	58762.7	64740.6	74689.8	58644.2	80283.5	38348	50667.5	76863.7	41278.5	92204.4	19681.2	75437.3	58469.4	68907.3	50631.7	17446.8	95178
PIT2G_251	33.0957	35.2746	33.894	35.8406	37.8078	37.5692	36.9254	33.5791	35.8023	36.1009	36.2394	36.829	32.654	36.356	33.9111	40.4461	34.2047	35.364	33.2354	33.2446	33.9015	32.3824	38.5021	33.9239
PIT2G_2510	57217	70014	51883.4	52264.2	81778.3	92922	64406.6	64133	67345.1	96656.3	59076.8	80592.8	46454.4	48897.5	95996.3	44552.2	98529.5	23378	90266.4	54697.1	74561.8	53303.5	19635.5	103776
PIT2G_2511	20967.6	28391.3	12690.1	19512.5	23153.2	25855.3	15822.3	16093.8	16289.9	17227	14132.5	34131.3	14462.2	23780.5	8349.13	14429.5	18816.2	2735.96	10263	18372.8	21774	10326.1	9109.12	13378.4
PIT2G_2512	20696.5	30228	19429.9	31441.3	24825.1	36161.3	22583.4	18822.4	19370	20608.6	16665	33838.9	18663.5	41949.8	8602.21	28655.1	23682.2	3397.05	12222.7	22814.9	26603.3	11957.4	14979.8	14651.3
PIT2G_2513	24248.1	38964.8	26048.9	41494.2	32436.9	46500.8	27815	24900.6	25396.3	31074.7	22364.4	46538.1	22673.2	53664.9	16071.6	42253.5	32738.4	6827.2	25692.6	26222.5	35590.7	17017.7	19096.6	21539.6
PIT2G_2514	24816	46750	26125.1	44209.5	33766.3	48429	35251.2	31641.4	31769.1	35439.8	28227.3	45411.1	23298	72245.4	15328	59087.7	43657.8	5937.27	22988.3	40528.6	43762.1	25120.2	24148	26475.6
PIT2G_2515	29785.1	25971.9	26287.9	38900.7	24701.2	46800.1	25967.7	17396.9	17061.6	19407.1	12854	34175.7	11504	23292.9	8819.05	10771.3	18449	2390.5	8420.16	20404.9	21301.8	10478.9	8368.85	13203.3
PIT2G_2516	29198	24009	26018.9	39049.7	23684.1	43901.3	24473.7	17309.7	16887.6	18800.1	12824.1	31306.6	12187	20881.2	8222.35	10564.8	18563.6	2349.75	8057.22	19979.1	21401.3	10599.6	7989.91	12123
PIT2G_2517	17400.2	26516.7	19986.4	34393.1	19696.6	32858.7	18159.9	14907.8	15348	16595	12547.8	30353.9	13710.4	18281.2	7723.43	11129	18356.5	2238.7	8268.66	19084	20529.6	9602.38	6909.26	11255.9
PIT2G_2518	12763.4	23015.7	15265.9	27218.3	15460.1	25205.2	15434	12454.1	12483	12947.5	9888.91	25574.4	9572.25	10943.6	6534.95	5524.24	14080.5	1526.12	5640.71	15512	16871.3	7835.82	3678.3	9659.6
PIT2G_2519	24619.3	50319.3	27794.4	24308.5	58486.8	49867.5	32013.4	37334.8	37366.9	55955.4	31606	68197.4	21122.6	16723.2	49167.5	12156.9	40931.6	17758.6	58956.9	18942.5	48279.7	23741.9	5019.19	42963.4
PIT2G_252	34.1472	37.6569	35.3142	37.8661	37.7467	38.5474	37.8808	34.7978	35.1223	37.6141	37.9734	37.4302	33.1405	37.5157	35.1543	41.165	35.0635	36.2832	33.4897	34.3047	34.4849	32.6763	37.8427	34.254
PIT2G_2520	35.2045	36.8381	34.8938	36.4246	37.0544	37.8002	39.6626	34.3681	36.448	37.2537	38.8411	37.4304	33.61	35.0928	33.458	40.0494	34.6425	36.1197	33.1921	33.9708	33.4881	33.1346	38.7693	33.5118
PIT2G_2521	23793.6	38867.4	33275.1	20736.3	62523.9	71198.3	63889.7	43174.3	64773.7	51473.6	32055.8	72757.4	14977.8	16435	70577.6	2327.93	41207.4	76280.6	86453.5	5477.61	22684.5	90857.3	1683.93	60860.4
PIT2G_2522	25294.2	39445.1	31106.7	15864.9	65728.2	66252	59833.9	41291.7	66816.1	50246.5	32762.2	74772.4	15041.2	15810.2	63401.9	2209.85	42190.8	73836.8	82651.9	5115.2	22048.3	88527.6	1736.61	60870.3
PIT2G_2523	53187.9	10749.9	39458.3	53041	28072.6	65980.5	35464.3	16305	18694.2	13106.4	4615.83	42796.6	8197.96	9437.11	11901.8	1424.88	6337.57	25905.4	40772.3	6795.24	6572.79	26810	6071.89	8104.83
PIT2G_2524	167.373	296.148	95.017	471.259	102.085	178.922	244.366	87.8582	67.9896	116.892	77.7913	146.447	66.3785	70.2163	151.515	61.8041	39.7615	38.9316	38.5731	41.6045	51.1726	126.124	56.5016	40.6986
PIT2G_2525	46644.9	34410.1	28168.2	59113.3	29951.2	58639.2	42373.5	21469	31060.6	30823.7	20091.2	37427.8	4893.98	23439.1	38080.1	2509.14	27391.2	4756.47	18808.1	28757.1	25480.1	30546.2	9609.4	22035.4
PIT2G_2526	1412.34	5841.67	2287.66	5732.45	2532.08	3877.57	3226.14	2304.9	3827.44	2670.72	2655.7	5761.46	715.478	1064.86	797.272	480.668	1601.8	200.636	664.817	1782.22	2124.73	894.352	426.182	1189.28
PIT2G_2527	3996.87	5719.15	3627.72	8141.9	4695.69	7045.03	5341.36	3472.47	5336.89	2925.18	3531.55	6533.74	864.021	1664.97	921.6	523.327	1931.24	247.924	698.103	1999.95	2360.5	1083.34	535.907	1305.66
PIT2G_2528	2018.41	5446.67	2201.54	5859.1	3710.41	4618.37	3540.72	2555.14	4082.47	2555.99	2767.21	5576.96	847.19	1045.42	724.913	458.606	1739.23	208.129	679.455	1842.09	2230.16	964.919	439.511	1082.48
PIT2G_2529	2130.77	7434.27	2116.5	4385.68	6174.72	6198.89	4186.46	3395.75	4497.73	4032.35	3032.55	9639.49	706.635	1446.33	1606.09	551.053	2779.2	773.569	3200.22	2542.47	4132.68	1862.19	410.123	2047.08
PIT2G_253	35.4375	36.7221	34.8671	37.6385	38.245	36.7646	38.1089	37.0355	35.0899	36.9723	38.0063	37.8541	32.5606	35.2862	33.8377	39.4221	34.0044	36.7075	33.8934	33.3301	35.0981	32.6907	37.4339	33.8857
PIT2G_2530	39.9027	49.4935	42.0481	64.8602	51.8946	63.2891	54.5816	50.9039	45.1256	46.3913	41.6457	70.5453	99.4334	69.1053	43.7186	56.7324	41.737	41.3466	39.9327	59.4432	49.9763	37.304	58.9362	53.6428
PIT2G_2531	38.4935	58.1849	43.898	54.0842	52.5584	64.0674	64.904	57.1941	77.1824	73.5403	47.7961	58.3005	36.9279	37.2266	37.7913	41.6366	39.0593	45.538	51.8551	37.2701	38.6281	45.0269	40.3929	36.6152
PIT2G_2532	46015.2	91561.3	47130.6	60541.8	94078.6	79701	79690.5	61890	81897.7	94258.7	80560.3	72457.2	49901.5	54892.9	92641.5	51335.7	117912	25789.5	90789.6	68973.9	76524.5	56353.7	11376.8	112727
PIT2G_2533	28782	61825.8	27138.9	44422.6	56168.2	49859.7	50778	35590.4	50717	55965.7	48251.3	51150.9	29855.4	36567.4	49287.7	25674.6	75453.5	12346.4	48804.2	50401	51290.6	37811.9	7812.01	64314.2
PIT2G_2534	28362.3	60808.8	27146.2	51808.4	51618.2	47845.7	52451.3	36066.7	49485	55860.6	46361.8	49352.4	23474.2	36032.1	52706.7	22452.1	73256.5	11913.4	49404.1	50867.1	50896.9	39436.9	7763.13	64393.2
PIT2G_2535	31600	64362.2	24790.7	45184.5	56992.6	50387.9	54444.1	39750.6	54835.5	53160	46920.4	55719.2	25664.2	35675.9	48114.6	22062.5	75043	11855.6	51597.6	54117.6	53126.4	40374.1	7702.2	66427.6
PIT2G_2536	28139.1	57500.6	22950.9	40071.8	54935.6	48673.5	50480.9	35849.1	50657.2	50081.5	43794.5	49189.6	27855.4	35202.2	47786.9	23390.2	71468.1	11372.7	47823.4	50930.8	49795.6	39122.4	7504.37	63220.9
PIT2G_2537	27664.5	59132.3	23316.3	41946.7	51650.8	46081.8	47479.1	33021.2	45972.2	49136.9	46313.6	51437.2	27247.6	35421.6	47636.2	24609.4	70817.4	12004.2	49676.6	52611.7	49917.7	37715	7431.4	62437.2
PIT2G_2538	25887.2	65946.2	27965.8	32520.3	67064.5	54727.7	47021.9	41821.9	51490.5	58312.7	47129.1	64695.1	27201.4	30379.3	62307.6	23878.5	69623.5	18273.5	66474.9	40180.8	55945.8	38943.5	6858.47	65742.7
PIT2G_2539	34.1174	37.6908	35.2045	37.6596	37.8092	36.7022	37.9943	35.1631	37.2968	35.9504	37.8217	39.7155	34.5224	36.6759	33.9398	41.7189	35.3421	35.773	34.3343	36.5378	35.2148	33.3438	39.6322	34.0675
PIT2G_254	34.3514	38.1066	35.4673	43.56	38.83	36.8014	43.8409	46.6332	35.1971	37.2501	36.763	41.8487	137.686	219.663	34.5219	52.742	54.2609	40.0673	37.7053	54.3024	70.2023	33.0006	107.049	64.0506
PIT2G_2540	60318.6	29281.8	45130	79923	29880.9	72766.6	48697.5	21870.3	17650.8	34709.2	13278.2	43337	10271.1	33984.7	43782	4030.08	16417.9	3710.53	11856.1	35931.6	22653.6	30383.5	22799.2	18925.8
PIT2G_2541	169.332	584.286	210.312	1339.86	453.035	696.552	742.539	971.376	1434.76	325.813	697.361	1150.72	340.829	317.107	154.057	163.114	167.294	89.1658	212.58	229.088	400.848	128.808	258.479	200.215
PIT2G_2542	33.8863	35.7106	34.0428	36.632	36.9742	36.8802	37.8928	33.8329	34.3071	35.4506	37.2644	38.6805	33.1513	35.7005	32.9046	40.1037	33.8118	35.3742	33.8304	33.9143	33.6228	32.7592	37.9015	33.5149
PIT2G_2543	33.1392	34.9993	34.1606	35.7816	37.5174	35.4635	37.3144	34.6335	34.6988	35.1559	35.9131	37.1656	33.303	35.0803	33.1122	40.2012	33.3318	35.9456	33.3638	34.2988	33.979	32.6917	38.3124	33.2671
PIT2G_2544	13537.5	4320.65	4388.27	6352.02	9958.07	10338.8	4601	2583.37	2355.39	1840.95	1231.96	7913.77	1492.23	1274.62	1353.92	254.379	426.028	1463.5	2955.81	956.453	739.714	2491.84	982.101	648.924
PIT2G_2545	35.6513	39.8869	40.6338	38.2945	46.3688	49.885	50.6296	36.5236	39.1336	37.8305	37.4731	45.1137	38.0113	37.9372	33.903	40.8495	37.5417	37.8182	34.6564	35.9913	37.5231	34.1268	38.9596	35.3477
PIT2G_2546	38.4163	38.5189	36.0015	42.1979	41.8421	44.387	41.9899	35.8981	36.4858	38.3309	39.2203	38.6496	35.3814	35.7048	33.1165	41.5187	34.3976	39.7375	34.0756	34.6608	33.8708	34.1979	42.0035	33.6448
PIT2G_2547	92.6138	239.685	100.789	65.2272	238.13	342.297	135.322	210.822	150.058	155.412	94.4949	341.286	83.6642	88.901	157.933	82.185	103.194	95.8447	167.839	80.4686	158.137	82.8852	74.4124	132.048
PIT2G_2548	59.832	79.5184	51.5272	77.9163	79.3421	84.92	89.8053	58.7879	87.4903	80.6666	69.7197	73.3512	42.9494	43.8479	46.494	44.3163	48.7638	38.9288	41.1025	46.4432	47.278	46.5286	40.4346	41.4759
PIT2G_2549	33.6508	36.889	34.6853	36.4139	37.8986	37.0851	37.3976	35.21	36.1286	37.0742	37.2352	39.4562	33.3708	35.3048	33.2456	39.6105	34.4407	36.3201	33.3517	34.5543	34.4262	32.5727	37.498	34.5865
PIT2G_255	33.6123	35.2963	33.6946	35.876	37.9058	37.0038	38.63	34.2306	34.577	36.1189	37.3899	36.8644	33.7197	35.7357	33.2072	40.3017	33.7857	37.4932	33.3344	34.4261	34.5471	33.2585	39.8137	33.431
PIT2G_2550	298.959	1324.54	411.152	2044.94	1051.02	2404.28	1043.14	2613.15	717.601	624.126	326.292	3751.91	1077.71	2229.33	481.855	947.098	463.683	212.423	520.118	676.069	1381.29	324.118	945.763	618.88
PIT2G_2551	9543.02	36887.4	15338.8	8045.35	40603.4	32381.4	19072.3	29750	21420.1	27933.7	15602.4	51247	2510.89	8489.67	23240.9	2817.68	15811.2	8396.11	34122	10867.5	27465.8	8980.3	1785.48	20142.3
PIT2G_2552	764.748	214.898	40.0711	3545.45	215.263	108.81	4753.01	7681.09	23737.7	167.828	13141.1	1220.33	39.7659	38.069	35.4072	50.2253	35.7433	37.2157	34.9778	38.1397	38.6071	34.1967	40.5268	35.6457
PIT2G_2553	61.2551	158.479	74.322	319.913	107.276	183.539	199.769	261.464	343.291	104.989	180.439	319.205	93.5795	125.655	94.6468	84.3557	52.4288	45.6099	61.7334	60.2782	84.1601	46.3434	83.0401	94.3101
PIT2G_2554	33.1092	34.5962	33.1911	34.6308	35.5398	35.1075	36.3922	33.511	35.129	34.6042	36.1748	34.9318	32.5544	35.3199	33.7887	39.1618	34.1089	35.6652	33.2156	33.7849	33.4902	32.4658	37.3634	33.5456
PIT2G_2555	43.0138	55.0124	41.3559	69.2038	49.9302	53.1462	53.9784	47.4595	45.5031	48.8411	45.1639	57.4542	103.961	119.83	40.1852	54.307	48.2188	41.1436	41.4213	55.6997	58.4543	42.7664	63.216	63.3201
PIT2G_2556	39.5191	49.6336	39.3556	58.0225	46.4805	49.0423	49.5065	43.57	44.9553	46.1105	44.1752	49.4414	75.0904	63.9984	37.1256	46.9839	41.1073	38.0196	39.4497	45.247	43.1037	38.4712	54.8795	43.4114
PIT2G_2557	35.8082	39.617	37.1265	39.891	40.9211	40.0537	39.4493	36.3917	38.2375	37.9639	39.9164	39.6894	34.3521	35.5861	33.2984	42.2209	34.1601	35.4631	33.2828	34.7359	34.3678	33.3059	38.2833	33.6881
PIT2G_2558	56.0009	112.833	45.4257	185.23	58.6817	67.6201	76.6077	51.0021	50.0213	60.8462	57.5054	66.3761	43.2058	39.6	35.4646	43.5267	42.1373	43.5138	42.7081	42.2515	43.221	40.1341	40.6903	38.3418
PIT2G_2559	24729.5	52498	38310.7	28323.5	43005.2	32558.9	54400.6	23586.1	53040.5	46951.6	45800.6	66837.9	43272.6	44243.3	30884.1	41628.4	75664.6	3742.93	18616.7	69296.4	48799.3	14312.8	14335.6	61748.2
PIT2G_256	34.2492	36.1896	34.688	35.9952	39.8898	42.3995	48.9408	34.5678	35.3266	36.4323	35.2387	36.8209	32.7907	34.6184	33.5469	39.6993	33.8826	35.1174	32.6412	33.4604	34.4119	32.2823	37.7982	33.3095
PIT2G_2560	20021.6	64409.1	17458.6	55080.9	32132.3	33014.4	40673.7	17471.1	39919.1	35825.6	31417	40101.1	29145.5	31212	20187.4	17447.8	47440	1987.95	8834.62	49506.8	32340.3	38018.1	4156.38	43619.7
PIT2G_2561	35.5387	36.44	34.4347	36.944	38.6942	40.3632	38.6909	35.2234	36.2173	37.5571	36.8525	37.7861	33.3119	35.6449	33.7333	42.1929	33.6337	36.9783	32.9439	33.7157	33.6887	32.412	37.8386	33.0176
PIT2G_2562	243.027	810.394	331.056	1090.63	1118.75	1089.01	1096.86	387.594	523.507	430.878	319.197	845.146	113.35	93.5924	132.751	70.8502	277.312	104.951	204.838	80.6157	191.429	122.598	59.5712	162.119
PIT2G_2563	43.0645	45.1758	41.3713	51.8298	48.6947	54.7887	48.7304	39.5832	42.6138	42.4467	43.32	45.0131	39.1511	38.8017	35.2394	42.0287	37.6219	38.552	35.8351	38.3949	38.692	37.2983	43.0741	35.8861
PIT2G_2564	166.527	163.79	349.548	11391.4	205.701	471.866	4487.47	2381.53	1633.06	480.179	139.908	8098.96	667.827	1460.17	55.4351	198.136	121.655	76.8003	57.9572	170.806	197.14	46.4807	162.096	269.306
PIT2G_2565	905.966	1893.25	1144.97	6053.7	1630.54	1522.05	3489.83	1784.75	2233.19	1475.8	1104.75	6188.96	1492.35	2728.9	420.164	499.671	2267.59	208.994	429.58	2319.64	2187.8	231.439	247.951	1339.93
PIT2G_2566	34.9533	47.4961	36.3842	52.0897	38.8149	42.7599	44.469	40.322	37.8976	37.2283	37.7895	43.7579	165.675	266.39	40.2588	56.4369	43.5717	45.5911	34.5027	46.9173	85.3947	43.273	69.6632	112.558
PIT2G_2567	972.203	5298.94	1850.5	12385.1	1909.17	2253.12	3133.9	1188.11	2061.71	1647.09	1326.14	6087.95	1095.72	1526.1	1294.53	808.536	1777.5	197.287	559.807	2144.22	2466.13	837.619	302.429	1904.79
PIT2G_2568	1215.85	13146.6	1837.76	14621.3	4696.57	7089.95	1299.26	1577.79	586.358	4250.02	2283.89	3944.08	835.656	982.884	552.209	304.367	747.435	93.7087	117.281	911.986	1461.72	6271.01	250.083	636.344
PIT2G_2569	18195	57282.6	40497.6	14336.8	66690.3	54229	30940.5	49719.7	34096.6	58370.3	33626.3	73292.6	9649.96	18808.3	64817	9164.2	47997.6	22829.9	71025.4	21289.2	56971.4	24979.3	5053.07	61442
PIT2G_257	34.1599	37.1081	34.6873	36.2147	37.7274	38.1984	37.9338	34.4262	36.9002	38.5034	38.3164	38.9008	34.0085	36.3596	33.1829	40.2823	34.2554	36.0742	33.516	33.8387	33.7643	32.1922	38.0751	33.7475
PIT2G_2570	865.324	5293.35	1772.67	1985.35	4680.16	5522.97	2296.91	3235.9	2362.34	2637.96	1326.47	7700.6	1127.45	1004.25	2664.99	665.23	1521.02	846.399	3561.18	1441.13	3117.5	1212.86	231.1	1999.29
PIT2G_2571	20740.9	39094.9	26625.3	25537.6	35460.3	26322.7	59425.8	14864.6	41939.8	33608.5	33164.1	56835.3	26746.5	29088.1	17261.2	18489.6	51921.2	2248.32	10609.6	49912.6	36641.5	7807.89	11540.1	38606.7
PIT2G_2572	24864.8	54964.7	40383.4	31879.7	39518.7	31741.6	73157.8	19108.8	54559.5	46270.6	41751.4	67122.2	33953.3	47044.9	40046.4	49996.4	68016.9	4487.53	21854.7	64133.1	48881.3	16522.6	20214.6	67755.4
PIT2G_2573	34.2972	125.086	35.4605	36.8332	37.0525	39.1133	39.1012	36.0174	34.515	69.1696	37.3704	37.0205	33.2188	35.7023	33.0839	41.0021	34.0051	37.4311	33.1734	33.651	34.501	32.7216	37.4597	33.056
PIT2G_2574	34.1509	131.216	34.4722	36.6017	37.7602	38.8315	37.6127	35.8437	34.5502	74.9036	37.5538	37.9269	32.7999	35.4075	33.4995	41.0498	34.1362	35.8316	33.292	33.4619	34.1404	32.8985	37.0161	33.929
PIT2G_2575	36.494	37.8677	34.9817	37.5325	41.3993	40.1769	41.0391	35.9336	38.1371	37.7629	39.4905	39.0972	34.2213	37.4468	34.2404	41.8986	35.4247	36.5134	34.0359	35.0215	35.0584	33.1714	39.7779	33.6524
PIT2G_2576	38725.7	71786.9	32043.5	59306.5	48279.5	45700.6	85992.8	31590.4	74588.5	66743.7	59624.2	62338.6	58003.7	51719.9	70498.2	50414	87754.6	5562.77	33315	91456	57009.5	35473	18764.7	88232
PIT2G_2577	35.9943	36.7458	34.6282	42.5564	39.3584	36.8439	38.2773	35.4051	35.9285	36.518	37.4662	38.055	44.75	37.3788	33.6652	44.6918	35.6634	46.0386	33.7835	35.8228	36.4097	33.0608	47.7911	36.4402
PIT2G_2578	33.8911	35.4712	33.6594	35.0008	37.3916	35.9123	37.1684	34.334	34.8481	35.8183	36.8701	36.5912	32.8281	34.7702	33.4493	41.1007	33.7605	35.2699	33.3048	33.3208	33.9823	32.2471	37.7305	33.4489
PIT2G_2579	34.1691	36.8138	35.0955	36.8025	37.3054	39.019	37.6642	34.93	37.1457	35.3798	37.7706	37.1586	32.6851	36.1232	33.822	40.2556	34.0516	35.6827	33.4642	33.9031	33.888	32.7606	37.901	33.5161
PIT2G_258	33.2048	35.6522	34.7355	35.0309	38.1584	36.8225	36.6675	33.6384	34.8785	34.5092	37.5564	37.1901	32.7005	35.0848	33.4859	41.3775	33.8151	36.8974	32.7574	33.3183	33.8579	33.0071	37.0195	33.2521
PIT2G_2580	33.049	35.0926	34.1115	37.9326	37.5394	37.4089	38.7563	33.8227	34.3743	36.3627	36.6711	37.9209	33.6011	35.5264	33.4136	40.015	34.1637	36.2917	33.6268	34.1594	34.3467	32.537	38.1664	33.1582
PIT2G_2581	33.7613	36.2317	34.4367	36.7476	37.6798	38.2505	38.6454	35.2495	34.1122	36.0464	36.2343	36.7266	33.3053	35.3372	33.1782	41.2131	34.6181	35.6437	33.8518	33.7144	34.0663	32.816	38.3964	33.3695
PIT2G_2582	52.239	66.0665	54.3601	90.0246	67.2787	76.0579	68.0623	50.0326	55.4785	62.7753	54.4857	165.514	98.1828	143.573	40.2633	71.8035	56.0273	53.4357	45.4789	56.9294	61.6551	41.4097	117.179	57.6129
PIT2G_2583	43.3158	41.6044	39.8947	47.8852	46.3498	49.4066	43.4328	37.5793	38.8831	41.2234	40.3016	42.7551	74.8333	128.707	36.9016	105.855	46.7764	38.9145	38.3605	39.7606	54.5665	36.3424	81.6657	37.8619
PIT2G_2584	33.9943	34.828	34.6079	36.2146	36.9882	36.6435	37.8357	35.1294	35.3005	36.8463	37.3785	37.2488	34.0315	36.6226	33.2417	41.131	34.5402	36.5547	33.3603	34.1666	34.7576	32.7435	39.2572	33.3742
PIT2G_2585	35.5401	38.6412	36.8597	40.1088	40.5144	39.3745	39.6853	39.3766	37.7147	36.6356	39.5511	37.975	37.8438	41.1208	33.7473	40.5966	36.6444	40.8186	34.3499	36.9085	38.1792	32.6388	38.5471	36.1499
PIT2G_2586	6439.57	16693.9	9202.74	11800.1	12250.4	12244.9	27048.2	5372.05	14995.9	12373	9827.63	26022.7	7912.55	6386.19	3190.18	2855	14611.9	511.094	1814.41	15764.5	13303.8	1647.82	1918.53	7539.85
PIT2G_2587	53.6082	77.9088	52.8243	85.8195	70.6496	78.4379	67.8464	59.3204	65.7434	72.4994	62.018	79.5377	50.9411	44.9887	42.5845	47.5072	51.5336	48.3744	50.4068	47.343	55.1802	46.4463	43.686	45.1881
PIT2G_2588	38.241	49.8841	37.9023	172.24	42.3425	41.6637	65.9396	88.6528	50.1543	43.9731	40.7755	105.924	359.441	368.764	44.1509	122.669	65.7496	41.9681	41.5995	117.594	146.6	34.5715	152.276	152.099
PIT2G_2589	34.2321	36.0363	33.6927	38.112	37.7679	37.0196	38.6047	35.4045	36.5785	36.2861	37.7	37.0256	41.3883	37.0933	33.315	43.8559	33.385	35.1911	32.1786	33.9154	34.8704	32.3905	38.0499	34.0714
PIT2G_259	36.005	46.3541	40.1465	39.2654	43.1912	42.4099	43.8755	39.6209	45.981	50.0893	42.7279	53.5456	36.7668	41.3862	38.5798	42.8904	44.7379	36.8474	38.2338	42.0718	43.2827	33.4392	37.7922	43.2426
PIT2G_2590	50.3663	46.3475	44.0074	49.4533	59.1209	57.0613	62.477	51.4095	52.8028	54.1301	50.992	52.3388	41.3708	38.0196	34.4149	41.4022	41.6765	37.7413	34.737	41.6779	43.8022	33.7189	39.0262	37.85
PIT2G_2591	36.5783	36.8033	34.2814	39.079	41.5293	42.6267	43.6503	37.7132	36.0814	37.2169	37.5969	39.5013	35.1271	36.3247	33.3908	40.001	33.7658	38.6697	33.0962	34.7948	35.5494	32.7532	39.0648	34.7101
PIT2G_2592	82.3965	61.6174	48.2702	79.7775	84.8737	76.28	132.959	91.8914	44.005	48.4304	58.5623	63.682	56.8986	53.2658	41.0018	51.1637	47.6908	36.0928	34.7374	54.7425	60.3571	34.8725	40.8973	66.8497
PIT2G_2593	34.6758	35.746	34.2533	38.4358	37.9663	37.4171	39.8517	37.7383	35.5411	36.4445	36.9654	37.0445	33.3166	36.1682	32.7914	39.955	33.7951	35.1249	33.3326	34.587	34.1194	33.2784	38.9855	33.5817
PIT2G_2594	33.6539	36.2168	34.6076	36.1634	36.8545	37.3605	38.0244	34.4701	35.2634	36.7439	36.9263	36.9871	33.2929	35.8724	33.2969	39.6721	33.8315	36.7614	33.6773	34.2554	35.1364	33.0088	38.4916	33.3045
PIT2G_2595	300.654	1031.17	349.367	1244.27	1141.67	2141.93	839.843	1717.94	669.87	540.582	273.791	2857.56	1385.04	1952.84	354.817	815.057	348.95	183.654	366.473	446.606	878.928	193.01	558.686	666.469
PIT2G_2596	33.2933	34.9613	34.7332	34.2693	36.1624	36.2344	37.6823	33.4186	34.8697	35.2305	36.0593	35.704	32.4462	35.2738	33.6387	39.9823	34.525	36.2201	36.7715	34.2966	34.3071	32.7185	38.1142	33.2883
PIT2G_2597	33.0527	36.2895	34.0704	35.062	35.9369	37.1035	38.5524	33.5935	35.3447	35.2943	35.6179	35.9985	32.766	42.0017	33.3187	40.8782	34.0555	36.5073	32.8067	33.3608	34.8796	32.2889	38.4956	34.0608
PIT2G_2598	33.2742	36.8342	34.3867	36.227	37.288	37.1059	44.2295	34.7384	35.1068	36.8565	37.4075	37.8883	33.6113	34.5904	33.3452	40.1183	33.679	35.7659	33.1379	33.7352	34.7485	32.7122	39.0388	33.6153
PIT2G_2599	34.6882	36.9776	35.3619	35.8272	39.2655	38.3573	39.6682	35.2574	38.1286	39.3188	37.877	41.3	35.203	37.59	35.3379	41.8417	34.8229	37.6741	35.9327	34.946	37.2308	33.0911	38.4104	34.6693
PIT2G_26	44.1351	54.9499	287.219	39.8913	121.772	506.654	62.778	580.334	131.133	45.0472	41.2085	132.262	44.0937	40.5432	33.7743	40.7377	35.1552	37.6934	34.8644	106.931	55.1039	33.3027	39.0147	34.271
PIT2G_260	34.0523	35.8556	34.3457	35.4575	38.3858	36.6318	38.1732	34.2329	35.0018	36.3533	36.6047	36.9613	33.5211	35.1246	33.8342	41.6595	34.6384	37.207	33.983	33.7547	35.0446	32.6735	39.293	33.3391
PIT2G_2600	14976.7	32199.2	8479.8	39468.8	18796.4	19306.9	34226.3	8389.7	20713.2	21062.1	16954.8	36424.8	12408.3	13359.1	8228.06	5403.37	25332.6	880.668	3023.05	24069.7	20846	3930.28	4216.9	16673.4
PIT2G_2601	1350.28	5416.6	1203.33	1045.94	5852.3	6113.81	3001.73	3836.29	3232.14	3339.42	1698.71	8320.85	999.614	1051.85	2107.55	648.741	1296.42	697.044	3478.4	1395.77	3090.27	1062.82	218.144	1823.82
PIT2G_2602	33.8112	35.7726	34.8891	37.1903	36.6356	36.1668	39.0061	34.336	34.9074	36.3562	35.8262	37.2742	33.8278	37.9815	33.5977	41.162	33.6289	35.8243	33.4886	34.0845	34.3293	32.8638	40.4787	33.7142
PIT2G_2603	31261.9	75437.9	28552.7	58794.4	49073.4	45622.9	68916.8	30864.9	63506.7	56056.2	51303.4	57218.4	48315.8	57368	47812.7	59541.7	85768.1	5591.54	29120.2	85561.8	54205.4	53655	10192.2	81219.7
PIT2G_2604	33.9614	37.1026	34.2695	35.9888	37.839	37.7611	38.9452	34.8563	35.0229	38.4375	37.2125	37.9553	32.5257	34.9419	33.3519	39.846	33.9999	36.0275	33.5665	33.9512	34.2146	32.6422	38.118	33.8583
PIT2G_2605	33.7747	36.4145	34.8148	36.6209	37.1844	37.2258	37.5706	34.4925	35.1153	36.9531	37.5316	38.5286	33.0865	35.4754	33.4964	42.9553	34.5082	36.4437	33.4154	34.2245	34.2503	32.7568	38.2143	33.6765
PIT2G_2606	36.0179	38.9041	35.6084	36.7952	38.6499	37.9907	39.8646	35.4784	37.0002	36.4008	38.6003	37.9026	34.0752	37.3683	34.8347	41.2449	34.7029	40.614	34.8692	36.3454	34.8881	33.4889	38.808	33.9131
PIT2G_2607	21637.3	59994.3	44589.3	17197.4	74610.6	60427.8	38184.5	54274	39251.5	66377	39761.8	73269.5	7087.91	23283.3	78437	7789.41	57336.2	23945.1	77139	25140.4	62857.6	28928.1	6590.61	74455.9
PIT2G_2608	34.5078	35.8486	33.91	35.9617	37.5323	37.644	38.849	34.7241	35.6528	37.342	37.5912	38.9306	33.7927	35.6833	33.5144	41.5556	34.3992	37.2833	32.823	34.0429	34.3325	32.6871	38.4079	33.2976
PIT2G_2609	34.6906	36.8598	34.8078	38.7026	38.9874	38.0198	40.0273	34.4596	36.1833	36.7958	38.4924	37.9696	33.4786	34.8876	33.4288	40.9083	34.5976	36.6866	34.061	34.4741	34.255	32.6286	36.564	33.9915
PIT2G_261	34.456	36.466	33.8646	51.7383	36.4037	37.1875	39.4027	38.6383	35.3843	36.8938	36.5566	38.1754	52.8128	41.6722	33.7904	44.1801	35.2704	37.1314	33.8306	35.1562	36.871	32.7733	49.3197	36.8312
PIT2G_2610	21230.1	43391.1	20896.9	20565.8	52295.3	59977.3	25788.8	58963.4	26319.8	40928.7	25585	74093.7	9631.62	46223.9	27843.6	16912.7	27109.4	15219.4	52151.1	19246.9	49449.8	14706.7	20260.1	32832.3
PIT2G_2611	291.814	2981.11	494.555	3581.1	345.551	545.152	305.472	156.056	257.321	343.316	293.893	1135.74	257.163	314.932	283.488	147.465	370.8	189.294	365.011	325.908	393	1153.14	104.188	293.538
PIT2G_2612	52.2326	88.7469	51.4561	77.7852	62.7229	74.9694	71.3208	53.9332	68.4486	58.2741	58.1617	87.2647	34.9171	40.4302	35.1097	41.0682	41.4231	36.7109	35.7269	39.1176	40.7583	35.9291	39.3184	38.4814
PIT2G_2613	35319.5	75668.2	73064.8	10771	111581	86716.2	49772.2	91936.7	57471.2	100099	66052.2	102352	25909.2	28374.5	115193	24789.4	97870.7	27274.2	112827	37584	86060	45337.3	12137.8	119498
PIT2G_2614	33.7411	37.1767	34.018	37.8938	36.6312	36.5859	39.1807	38.7446	34.9633	36.3321	36.584	37.9462	50.311	43.1864	33.631	41.2591	35.1262	36.5399	34.0852	37.9886	39.584	32.8614	41.5245	37.0474
PIT2G_2615	8390.5	13801.4	9491.2	6562.8	29536	37228.2	33118.2	23242.3	27304.1	20371.4	10105.1	33276	5519.52	4283.58	15877.9	918.917	11614.8	33020.2	50052.6	2139.07	8004.52	35231.2	575.47	11069.2
PIT2G_2616	34.7638	44.1593	36.0931	40.9566	41.0542	115.237	38.3326	68.7626	37.3371	39.5287	40.199	68.559	33.1292	34.9736	33.7682	40.3307	34.0145	36.016	34.1421	34.1106	39.4514	33.4237	41.1037	33.268
PIT2G_2617	33.5759	36.5731	34.0824	37.5201	37.4245	38.1264	39.9262	35.4725	34.1242	34.8901	37.715	41.4145	33.658	36.257	33.2202	40.0662	33.4495	37.379	33.9478	33.5858	34.1616	32.2996	38.1388	33.1392
PIT2G_2618	34.1405	36.6786	34.1198	36.3717	38.527	37.0051	37.6294	35.5057	36.415	37.1838	38.239	38.5944	33.1346	35.8389	32.9225	40.3857	34.5269	35.4242	33.5824	33.9473	35.0403	32.6631	37.1542	34.3495
PIT2G_2619	33.4415	35.9875	34.2588	35.1046	37.4335	35.7579	37.7494	34.0031	34.918	36.1178	36.9453	37.2323	33.0092	35.7791	33.3652	41.1988	33.6088	35.5511	33.4507	34.1078	34.1251	32.5493	38.6264	33.1737
PIT2G_262	33.7885	35.3462	33.9071	35.7929	37.2234	37.9258	37.2046	35.7255	34.6196	35.5656	37.1017	37.0819	47.0041	34.4789	33.2558	40.1126	35.039	36.5104	33.3004	33.3806	33.8121	32.3271	41.3114	35.2959
PIT2G_2620	34.5012	37.2142	35.5971	38.7066	38.9602	39.1556	38.5704	35.2208	36.0002	37.4207	38.3309	37.6336	35.0618	36.9955	34.252	41.7293	37.3633	37.9425	34.5794	37.2019	36.6616	34.7865	40.2795	35.3326
PIT2G_2621	33.9263	37.1339	35.2722	35.2823	38.4651	39.6998	39.341	35.2105	35.7764	36.6937	37.2664	37.713	35.1152	36.4398	34.0805	39.9267	35.4879	38.6902	34.3669	35.5041	35.7019	33.3073	39.5651	34.353
PIT2G_2622	1407.87	7717.42	605.267	11319.4	966.257	1693.06	1389.64	350.157	145.043	1878.54	1715.31	1533.94	108.975	123.271	107.218	44.4992	48.3822	40.4931	38.9447	52.9932	197.97	1690.06	61.9089	55.8178
PIT2G_2623	6189.27	48275.5	2393.48	27335	4563.84	8662.02	3091.96	2754.38	1003.01	4553.79	7069.85	10697	1922.62	2545.71	2420.94	78.6174	278.064	85.2039	135.671	393.742	4699.93	34243.6	197.965	764.307
PIT2G_2624	33.9404	36.6359	35.6801	72.3743	38.2716	39.2008	46.349	35.9586	37.6598	39.3314	37.0071	55.526	32.9084	37.0612	33.0694	40.5624	34.0177	36.522	33.0387	33.8766	34.0356	32.7062	42.6601	34.9328
PIT2G_2625	98681.3	16891.8	70190.1	91279.6	43345.5	114625	61860.3	32783	9807.9	41016.7	4801.45	75017.8	42608.9	101982	29910.8	25608.3	8922.43	8655.33	12745.4	86410.3	29424.1	15253.6	116429	30078.8
PIT2G_2626	36.2074	38.8815	35.6864	39.2126	43.7815	44.9902	43.6853	37.9081	39.681	41.344	40.5784	43.7573	34.227	37.0487	34.6166	40.7564	35.8541	35.7169	35.1262	36.3027	37.1259	33.0863	39.0401	36.7744
PIT2G_2627	33.6841	35.899	34.3966	36.1256	37.6074	36.433	37.4565	34.7193	36.5427	36.8009	37.7049	38.5389	39.1531	36.1849	33.8893	42.4306	34.1301	35.4622	33.8906	33.6072	35.6483	33.1663	39.0173	34.0538
PIT2G_2628	49.0328	65.1447	46.7949	312.031	47.5942	50.9451	156.106	142.955	91.1991	61.7603	46.0346	250.47	186.222	110.257	44.1198	58.6556	43.5382	49.8222	39.2992	84.3737	106.174	41.9915	119.183	72.7315
PIT2G_2629	35.4902	39.6588	35.2889	35.5523	39.0721	40.5758	40.9865	36.5342	36.514	36.8628	39.597	38.5442	35.567	37.3512	33.0774	40.5637	35.3853	39.511	34.2919	34.7759	34.3672	33.2273	39.4405	34.2872
PIT2G_263	33.2151	36.4578	33.9433	35.1332	38.0435	37.9726	36.241	34.0562	34.8497	36.6483	37.4844	37.0995	32.8912	35.3587	33.0177	40.4508	34.3271	35.3172	33.3038	33.8534	34.417	32.5005	37.2207	33.7823
PIT2G_2630	35.2977	36.5756	34.8194	40.9095	37.8933	39.6472	41.8459	39.3681	35.6454	36.8777	40.0731	40.2939	446.077	526.765	50.086	212.249	122.19	62.3642	47.97	259.256	414.132	54.4587	191.293	149.305
PIT2G_2631	35.704	39.5029	36.7383	37.9226	39.4106	38.4141	40.2834	36.6666	36.7493	36.2808	38.2461	38.0638	36.733	37.4633	33.2463	41.9941	34.061	39.8419	35.3483	33.9059	34.3993	33.5145	39.6472	34.8413
PIT2G_2632	34.2483	37.5602	35.2697	36.4453	38.3219	38.1379	38.8552	34.8468	35.2778	36.2947	37.379	38.5284	34.062	36.2878	34.2567	44.2708	35.3498	37.018	33.3083	34.7431	35.3825	32.6728	39.7961	34.505
PIT2G_2633	33.4191	36.0329	34.4842	38.7421	37.5991	36.8191	38.4189	34.7545	36.0334	38.4683	36.9394	38.4176	35.2419	40.2397	33.2955	39.5373	33.9693	36.4461	33.2904	38.8552	35.1034	32.4466	39.442	35.2291
PIT2G_2634	34.5405	35.3949	34.094	36.3614	38.0253	37.4298	37.9384	34.2274	36.0071	36.5796	36.8043	36.9869	32.6406	35.9767	33.3928	40.0794	33.8384	35.3568	33.2714	33.1346	33.8328	32.4599	37.1005	33.2544
PIT2G_2635	53472.6	8032.84	32502.7	48957.3	24087	58995.2	27472	7619.79	1159.36	3458.73	940.824	28894.4	291.295	878.056	514.214	164.555	213.749	50.3916	55.2463	452.826	503.202	39.126	604.437	103.541
PIT2G_2636	33.8266	37.8328	35.1971	35.7539	38.2096	38.5523	38.3381	34.5071	35.6701	36.5054	37.875	37.4177	33.0465	36.3647	33.255	39.6912	34.2159	35.902	32.7429	34.2231	34.4612	32.4966	38.9295	32.5423
PIT2G_2637	34.097	37.4648	34.5051	35.9939	38.105	38.8878	39.7703	36.7985	36.576	37.7637	37.0538	40.5675	34.505	36.4386	33.6401	41.7735	34.7544	38.2906	34.1116	35.852	35.9099	33.6694	40.7723	33.808
PIT2G_2638	33.8681	36.7137	34.6254	36.3356	37.8921	37.8902	38.1764	34.6498	34.8086	37.5941	37.6703	38.5238	70.9905	42.9274	34.323	42.4742	34.6239	35.3259	33.1792	46.9397	51.8571	32.6597	45.067	44.5785
PIT2G_2639	33.7978	35.9094	34.2728	35.7424	37.6767	37.2906	37.6396	34.0967	34.9802	35.6879	36.1067	36.9646	32.7015	35.3968	33.1771	40.0852	34.0567	35.5823	33.2114	33.8184	33.6017	32.0922	37.8493	33.6427
PIT2G_264	33.9931	37.5088	34.5689	35.8889	38.2439	38.1752	38.476	35.2859	36.0613	36.589	38.0886	37.9425	34.3283	36.1241	33.6393	41.9184	34.5164	38.4223	33.1861	34.1676	34.443	32.6581	40.2304	33.5096
PIT2G_2640	20355	61931.1	50006.5	5944.84	71795.1	58803.6	31093.2	63893.3	34986.6	66631.3	40170.3	81224.6	19028.5	20808.5	75839.8	15910.7	53172.1	26454.6	81042.3	19757.1	67754.4	26226.1	6645.51	77573.6
PIT2G_2641	35.3273	39.6489	35.7473	37.6485	38.5041	38.0811	39.6088	35.3634	36.6482	37.0857	37.5471	38.3614	46.7353	68.4964	34.3888	41.3902	35.0273	38.799	34.4261	35.8017	37.9788	33.4764	41.4768	37.4167
PIT2G_2642	35.5438	39.5147	36.1938	38.0812	39.7536	37.8176	38.7272	35.295	36.8461	37.5565	37.8132	39.0657	61.9007	50.0561	34.28	68.2308	35.0514	40.205	35.1528	42.0119	38.0674	33.0072	40.3766	34.7668
PIT2G_2643	33.4198	35.4302	35.5552	35.9373	36.8928	37.011	38.2597	35.142	35.4383	35.9621	37.1896	37.6299	34.4701	36.0198	33.3186	40.3991	33.9934	35.4102	33.0834	33.7454	34.1884	32.9928	37.8541	33.9046
PIT2G_2644	106970	18986.1	66029.1	91249.5	44770.2	120835	64220.7	34639.6	33077.4	85473.1	12660	88510.2	75913.9	75723.4	63440	39373.5	46773.9	23741.3	74772.1	67067.7	56900.1	27868.5	107571	63032.2
PIT2G_2645	33.6727	36.5547	34.6125	35.376	37.524	36.4724	37.4401	34.2617	34.5956	36.3473	37.4363	37.5041	33.3133	36.207	34.8724	39.9062	34.2774	37.6058	32.9828	33.9975	33.8698	33.1565	38.8274	33.5449
PIT2G_2646	32240.2	55207.6	43447.5	31461.6	52273.8	39424.3	69853.3	30253.9	64893.5	54743.2	56122.8	69859.1	57791.7	56280.4	46914.4	65036.4	87614.5	5822.58	32484.1	84016.3	56324.9	19551.2	18801.2	80848.8
PIT2G_2647	36.431	38.6791	36.6803	40.0373	40.7446	43.397	41.4789	36.2804	37.5464	39.5278	38.8129	39.3995	34.2131	38.1527	33.9619	45.7082	36.0749	40.1344	34.4201	35.1583	35.1679	33.7303	44.9149	34.9117
PIT2G_2648	41.6452	38.2152	44.3679	49.6254	43.2261	46.5044	39.3939	37.8554	36.7718	37.1688	37.3515	43.2273	44.797	38.1442	33.5646	40.8404	34.0934	36.6852	33.8019	35.936	36.0042	32.6441	39.5151	34.2796
PIT2G_2649	37.0189	41.0272	37.52	74.0789	43.5141	40.356	45.2034	43.758	41.5086	40.7757	39.6046	51.9599	111.721	49.4715	34.9273	78.2423	36.805	40.6823	36.9089	46.2644	37.653	34.6135	50.086	37.4396
PIT2G_265	34.2732	35.5932	34.4426	35.2361	38.4785	36.8152	38.3411	33.7073	35.4197	37.5598	37.3593	37.4264	32.2577	34.9354	33.2161	40.115	33.7148	35.6237	33.4327	33.3321	33.7816	32.4321	38.439	32.8233
PIT2G_2650	35.9133	39.524	35.1843	69.3732	39.0553	40.8772	46.8145	50.063	38.8919	39.4919	36.5964	60.8546	146.345	79.8581	37.1502	110.11	42.8534	38.996	36.6935	52.4576	58.8587	33.2751	62.0524	53.9836
PIT2G_2651	64.3237	59.3903	102.178	161.691	68.1521	100.927	79.4782	65.6724	44.7297	47.7264	42.4625	89.9437	153.289	57.9674	38.0507	52.2075	41.2545	38.3065	36.7323	53.783	50.6565	35.081	55.7169	46.2798
PIT2G_2652	33.735	35.2149	33.6932	34.2411	36.4429	37.4075	37.9994	34.1247	34.2374	34.3592	37.1614	35.9265	33.345	35.3057	33.1511	38.6844	33.8453	35.777	32.4156	33.8807	32.9158	32.0968	38.244	32.9491
PIT2G_2653	34.8838	37.3894	36.1012	36.7291	39.6174	40.7266	40.0544	35.8432	37.3358	36.5695	37.0884	36.9106	34.1301	35.2501	33.5612	39.9082	34.1139	36.814	33.3616	35.1512	35.1592	33.2364	38.3633	34.1167
PIT2G_2654	35.3011	35.9713	38.1122	47.8268	38.7734	39.3614	41.3192	38.161	36.5886	37.991	37.7797	53.192	45.184	41.0838	33.7915	44.6609	34.8945	38.9822	35.0908	36.9266	37.0108	33.5489	39.4375	34.5232
PIT2G_2655	34.7486	38.4058	36.0494	37.5747	38.9589	40.2529	40.7391	36.3447	35.1076	36.5139	39.0688	47.7654	35.7868	39.6291	33.8778	42.5877	34.7889	39.4659	34.6253	35.4126	34.8089	33.3683	41.079	33.9687
PIT2G_2656	33.7385	38.2725	36.4157	38.1391	39.1493	37.5584	39.0071	35.4707	36.5474	37.1645	36.1415	38.9886	33.9735	36.6463	33.5839	40.1574	34.9305	37.1124	33.8697	34.5834	34.0978	32.9842	38.3093	33.5123
PIT2G_2657	33.6754	35.6592	35.3538	37.9989	37.1867	37.0655	39.3592	35.4925	35.6277	37.2975	37.3848	37.5781	35.3925	36.3714	33.2708	40.8014	34.1396	39.9321	33.0475	34.7426	34.4458	32.863	37.6321	33.7145
PIT2G_2658	34.7608	38.1823	35.7375	37.7718	38.142	38.6318	40.7277	34.9618	35.4279	37.4152	37.4248	38.1976	47.3621	55.2846	34.3218	44.4835	36.4556	37.9738	35.2133	40.7176	43.8657	33.8702	49.6928	38.8738
PIT2G_2659	54.8089	38.4905	35.564	39.9741	43.3588	49.2108	59.6494	46.771	36.3792	37.5109	36.4448	39.3781	97.2081	691.473	34.8682	42.5376	77.1379	36.5598	33.5756	35.0773	47.3844	33.1156	41.7198	40.1648
PIT2G_266	34.2818	36.0916	34.2227	36.3949	37.651	38.4282	37.6043	34.1884	34.6873	36.7504	37.563	36.5436	32.195	35.5689	34.2094	41.5996	34.5148	36.0756	33.2295	33.9304	34.2488	32.8248	38.3007	33.0533
PIT2G_2660	822.655	124.121	97.602	229.084	271.461	538.58	928.841	524.278	43.9687	99.7796	39.5571	72.646	2378.36	48.2781	58.3563	43.1214	41.0202	36.9725	34.207	60.995	37.2055	33.4127	44.3162	383.133
PIT2G_2661	32.8606	35.8791	33.8664	34.6609	36.1354	35.0825	36.6745	34.0716	34.0833	34.4955	36.3192	38.203	33.0094	34.8437	32.749	40.0891	33.9122	35.5505	33.2247	32.9844	33.6875	32.4291	36.9556	32.9075
PIT2G_2662	33.7937	36.7293	34.9562	49.7476	37.0163	37.302	38.6113	37.768	35.1348	36.5709	35.7005	41.0854	34.0168	42.1702	33.3758	40.8199	33.7007	35.8228	33.1143	34.2512	34.5193	33.0236	37.4333	33.5853
PIT2G_2663	34.6076	35.3874	35.0459	36.3692	38.1127	37.1159	39.6713	35.8513	34.9897	35.2748	38.0431	37.1719	35.0857	36.1205	33.708	40.5689	34.5519	36.6852	34.5634	35.3234	35.935	33.316	39.0956	34.8461
PIT2G_2664	40.2668	38.1985	34.8995	43.9008	45.1041	43.8819	47.7324	40.6064	35.7719	37.7788	36.5985	38.2848	54.5747	35.4593	33.8838	40.8963	33.6149	39.5928	33.2176	33.0194	34.6544	33.0044	38.9655	36.0946
PIT2G_2665	202.821	74.8886	53.0431	178.326	199.066	206.745	317.579	193.906	40.7906	72.4244	38.5374	58.951	448.825	41.748	35.4773	40.1263	36.0035	36.373	33.7418	41.0974	36.0822	33.4647	39.8512	85.2121
PIT2G_2666	35.0397	40.7127	36.1806	39.5897	38.4932	38.259	39.201	35.8635	35.1275	35.9757	38.4182	40.2148	35.1357	36.6081	33.6093	41.1361	34.1647	39.2356	34.5012	34.9188	35.9894	34.6321	39.7664	34.185
PIT2G_2667	36.964	36.7941	35.3968	37.551	40.1802	39.6475	43.5129	37.9768	37.8383	38.5488	39.1292	39.3924	33.5691	37.1907	33.7461	39.7675	34.999	35.9931	34.0922	35.7982	35.965	34.0615	39.2502	34.9661
PIT2G_2668	80.9474	44.0818	34.8452	42.9317	56.1687	40.4844	130.075	97.9488	37.5668	39.3701	37.4143	37.9928	35.1637	36.678	33.0637	40.8853	35.3088	36.7053	33.313	34.3431	35.9359	32.6774	39.8888	33.9112
PIT2G_2669	35.0705	36.2481	34.8601	36.9375	38.2363	36.8621	38.7644	35.5283	35.2746	36.4244	37.4483	37.6268	36.5633	38.303	33.5296	40.8167	33.7688	36.0278	34.6495	35.8277	35.6379	33.7323	38.4684	34.3438
PIT2G_267	33.7682	35.627	34.1789	34.9342	36.5889	37.864	38.3175	34.2618	34.3149	35.1244	36.5785	36.6984	32.9536	35.2696	32.9143	40.2984	34.8325	35.093	32.6333	33.5202	33.4141	32.3472	38.0466	33.1766
PIT2G_2670	35.0334	38.8304	35.051	44.0442	38.3864	40.0815	40.2398	37.7973	36.7709	36.6065	38.3691	40.8944	34.0865	35.1718	33.5185	40.9226	34.0653	36.0962	33.9746	33.9727	34.906	32.7367	38.8671	33.9243
PIT2G_2671	60.8226	43.6027	35.0391	167.575	43.7679	39.9765	170.855	293.112	864.413	41.1063	410.488	77.5101	32.6695	35.2341	33.588	40.8353	34.2262	36.2891	33.4425	33.8062	34.2043	32.5582	37.1925	33.6133
PIT2G_2672	50196.6	15591.4	42707.3	58976.5	27166.3	66791.1	34020.1	12455.8	14319.2	9411.55	7432.91	42208	4563.12	9709.76	9547.74	1601.88	3763.67	777.409	1782.41	13182.9	7306.11	9583.55	7873.52	4634.1
PIT2G_2673	33.5441	37.3089	36.0846	70.5738	37.7435	38.9448	42.4522	40.3215	35.8322	40.6539	37.2131	50.4614	34.4281	70.2475	33.6075	46.1311	35.2468	35.0591	33.9981	35.1666	40.9382	32.8657	42.0981	39.5428
PIT2G_2674	35.6853	43.9863	37.5995	36.2586	50.9083	47.4185	42.7357	42.1813	39.3576	60.68	50.7769	56.8897	33.383	36.9245	36.569	41.9618	36.0944	37.154	39.8014	35.2298	38.1912	34.9831	38.099	36.4584
PIT2G_2675	34.5835	36.0285	35.1386	56.2088	38.0619	40.3284	43.4111	39.1875	36.3454	37.0207	37.32	43.1603	36.4472	42.4497	33.5522	40.4571	33.7329	36.658	33.2599	36.2709	35.1955	32.6381	40.0975	34.1867
PIT2G_2676	1431.76	7050.11	3449.4	5685.52	8894.78	17902.4	5936.11	13472.3	5201.45	4709.7	2303.15	23496	3977.77	5887.19	2713.33	1461.28	2896.92	1059.23	4289.29	2950.09	6760.31	1002.54	1025.3	3915.07
PIT2G_2677	34.0415	36.8431	37.099	42.5968	37.8473	37.0545	41.5745	35.3245	34.9534	44.2607	36.5697	80.421	33.7612	35.3307	34.1882	41.2215	34.0004	38.2452	34.454	33.8506	34.563	32.8187	44.9668	34.7389
PIT2G_2678	33.3103	37.5092	33.8695	35.3116	36.8628	36.7025	36.6739	34.7529	34.7255	34.8427	35.688	37.4975	33.1371	35.905	34.1465	40.6738	33.4921	36.2386	33.2181	33.0933	33.9891	33.2247	37.8554	34.2095
PIT2G_2679	32.9323	34.9719	34.1248	36.055	35.9572	36.8427	37.221	33.8107	33.6189	35.8923	36.0511	37.5146	34.1666	35.4842	33.1457	40.2003	34.9331	37.1826	33.3857	34.5206	33.9825	32.9	38.0062	33.4433
PIT2G_268	34.5784	38.021	34.7056	59.0959	39.7244	39.5226	41.4952	43.2639	35.7126	42.9661	37.6264	38.501	33.9211	35.6642	33.5373	40.7278	33.5273	36.3745	32.9061	33.0633	33.7176	32.1305	37.4371	33.26
PIT2G_2680	22691.6	48237.5	26683.1	28286.5	56888.1	70233.2	28252.2	64463.1	29675	54300.1	30548	82364.6	11573.4	52716.1	35924.9	24686.4	32291.3	18442.2	61198.8	19507.1	58901.4	17125	23413.2	38786.8
PIT2G_2681	34.5184	38.8224	37.5975	37.9105	39.7792	39.1895	39.3767	37.1453	36.3595	36.7689	38.0067	38.2621	33.6216	35.5574	34.0707	51.8252	33.4978	35.7519	33.8181	41.8444	34.7251	32.995	38.3438	33.8889
PIT2G_2682	33.3641	35.9395	34.1312	35.3448	36.8547	36.7506	37.4648	33.3066	34.9023	35.2166	36.6802	36.0766	32.594	35.3496	33.2278	39.7262	33.5703	35.6084	33.2284	33.2648	34.0837	32.2036	38.7121	33.395
PIT2G_2683	36.2792	38.4357	39.601	71.9079	40.5509	38.8885	48.9123	49.0005	39.681	40.1849	38.9543	59.148	45.852	39.6328	34.2011	40.4408	34.6538	41.3618	34.7858	37.3288	36.7585	33.6555	44.795	37.4117
PIT2G_2684	37427.4	78985.3	53053.6	42074.8	93531.5	90683.2	51241.4	78343	52621.2	87427.4	58123.2	90632.8	23401.1	39998.9	98715.7	25721.7	81545.1	24266.4	90130.4	40309.9	77148.8	45316.6	12376.1	100046
PIT2G_2685	37.5761	47.1767	37.3315	106.743	44.9497	41.6331	89.1556	367.046	59.2644	51.5353	39.2972	95.5177	194.274	196.116	36.7241	63.1887	45.045	38.8363	35.6796	69.952	80.188	34.5904	69.2097	103.109
PIT2G_2686	28451.1	49085.5	28106.8	26735.3	57904.4	69974.2	32113	64412.5	31667.4	55980.6	35930.6	81555.9	14279.6	50236.8	44957.8	25665.4	40090.8	17661	63933.1	24123.6	59286.3	22848.5	22512.5	51974.2
PIT2G_2687	7584.34	26049.7	10109.3	13775.8	29214.1	28346.2	16214	21262.7	21539.4	17289.8	15888.4	41619	3374.34	7559.97	12912.1	3093.64	10133.3	5017.72	21629.4	7549.54	18206.3	5849.09	2931.63	10259.9
PIT2G_2688	39275.4	86999.7	51113	25572.1	109104	86061.8	61646.6	80677.3	70493	101542	75277	95234.7	28306.3	41211.9	99080.1	30510	101887	22925.1	96977.8	52012	74715.7	53472.5	11133.3	110401
PIT2G_2689	17848.1	51797.3	29720.5	11350.7	69393.3	56342.7	34634.2	48375.7	36805.8	53908.5	33661	69121.6	10228.3	15856.5	54929.8	8982.65	39554.9	17774.3	62262.6	19335.4	52470.9	22798.4	4378.8	49277.1
PIT2G_269	34.128	36.8444	34.3771	37.3231	39.4807	36.6878	37.7297	35.1863	34.1723	36.8853	36.7793	39.7226	34.888	35.9216	33.037	42.835	34.0788	38.4044	33.9814	36.0525	35.2905	32.7817	39.5028	33.7683
PIT2G_2690	34.8181	35.9267	35.1271	35.8041	38.3228	38.7958	38.3009	34.9287	36.3611	36.1721	38.2752	37.5706	34.0115	35.5581	33.0812	42.5435	33.6953	36.8391	33.2536	34.1315	33.4002	32.2829	39.2656	32.7546
PIT2G_2691	22834.1	61541.4	43441.4	15269.9	74526.5	56100.4	37364.6	52247.2	39240.2	61352.9	42268.7	76186.4	7203.1	23075.8	75210.2	7435.03	57939.6	23822.5	81883.6	25241.6	59273.3	27925.7	6702.32	75322.8
PIT2G_2692	941.373	3626.79	1220.94	1901.64	3381.86	3419.21	2173.93	2857.78	2637.29	2164.33	1076.95	5276.2	879.36	945.224	1127.02	496.403	810.936	399.761	1614.65	1094.25	1801.29	652.405	750.947	1090.86
PIT2G_2693	33.0743	35.9566	33.9506	42.9951	37.3211	36.0981	38.6238	35.4469	34.3999	35.436	36.5703	38.0675	50.9303	36.9422	34.6518	43.3692	34.3277	36.6573	33.3444	37.4743	37.5067	32.5363	41.3622	37.737
PIT2G_2694	1784.65	7368.33	2417.5	8013.63	7491.85	13647.1	5992.92	12903.9	4711.75	4884.5	2615.18	20563.6	3606.27	12724.8	2384.61	5026.92	2326.8	906.253	3613.82	3257.73	6996.97	1343.8	4767.22	3298.72
PIT2G_2695	325.656	140.066	105.152	429.226	62.0438	222.284	100.095	635.178	88.8003	273.571	56.9466	284.821	943.879	1520.33	220.723	242.242	408.648	46.1663	175.838	764.356	2926.53	108.19	405.952	2960.44
PIT2G_2696	336.834	434.993	237.45	152.41	1013.97	1727.74	1436.2	600.966	2071.67	1059.95	597.516	1101.98	722.07	564.681	1163.65	153.243	1503.54	3560.4	10889.7	788.781	1099.71	4513.95	108.123	1095.66
PIT2G_2697	196.127	1991.11	264.724	2804.62	172.341	345.891	162.205	116.551	65.9437	167.386	216.031	571.565	88.9568	92.3071	131	46.0092	49.0641	43.6068	49.7156	50.2744	199.174	1650.71	51.9123	60.0843
PIT2G_2698	38.8747	68.672	41.7435	113.324	53.4674	68.9513	45.5598	38.5174	46.5345	44.4788	42.9977	59.6435	93.0882	117.751	37.5258	44.7852	36.8232	37.1871	37.2052	42.4204	41.4494	46.3186	39.4067	117.299
PIT2G_2699	104.432	220.583	139.922	88.6773	207.81	219.8	223.255	198.078	247.974	208.967	170.517	322.681	125.849	151.405	173.285	96.4138	283.061	156.31	381.631	231.889	293.003	176.03	56.522	225.349
PIT2G_27	34.8103	37.7449	34.2266	38.1136	38.2873	38.2972	43.6435	48.5938	36.8678	40.1458	37.2853	39.656	39.8323	35.6503	35.145	41.253	34.5321	43.4488	34.4453	34.8259	35.5413	33.5935	40.8232	36.4402
PIT2G_270	35.3639	37.3804	35.6316	97.1004	38.1398	39.1616	47.2266	48.3264	37.5501	38.4532	38.372	51.7841	35.6123	36.2547	33.884	40.7103	34.0097	35.7043	34.0723	35.2482	35.0083	33.511	39.4373	33.3357
PIT2G_2700	119.082	236.913	110.02	83.1294	256.201	291.106	256.215	148.279	312.873	276.394	207.137	375.404	129.661	166.518	216.356	96.4976	286.077	216.672	614.108	240.118	316.857	291.19	55.569	282.022
PIT2G_2701	5099.47	7205.65	3674.13	2039.23	13506	19023.4	17775.9	7384.79	25485	13230.2	9429.55	16844.8	7359.87	8411.55	18204.3	1916.66	20401.2	24774.7	55991.7	6748.77	13735.2	36294.3	751.576	18372.4
PIT2G_2702	35.2413	39.6041	36.7133	39.8765	39.1019	37.6728	39.2685	35.3001	35.4831	35.7091	37.1765	40.5888	35.202	37.072	33.0605	41.5319	34.5109	39.3557	34.2371	36.0661	35.4981	33.2531	40.5356	34.255
PIT2G_2703	33.0638	35.2696	33.3224	34.2698	36.7807	35.491	37.5875	33.8078	34.3253	35.5329	35.1269	36.4526	36.7004	37.9471	32.9987	39.5269	33.6796	35.2688	32.9925	34.6019	33.4367	32.2674	39.2248	33.5212
PIT2G_2704	41.3389	61.716	42.4216	316.65	44.1972	48.086	80.44	296.752	55.7587	71.0598	44.1836	153.628	1059.32	1571.83	82.8084	271.86	104.192	68.8002	56.6962	413.418	588.801	40.6078	469.119	723.527
PIT2G_2705	33.4404	36.4687	33.7737	36.7275	36.6709	36.0278	37.2138	33.9578	34.7665	36.8153	36.7942	37.7755	35.7321	34.5204	33.1167	40.3979	34.3421	35.5659	33.4775	33.7755	35.9713	32.4433	38.5573	33.2321
PIT2G_2706	33.5349	35.8294	35.6991	37.7636	37.0939	35.0502	43.3698	33.6918	34.3936	35.9101	36.245	36.5984	33.6387	37.1382	33.676	43.4523	34.5306	36.5247	33.8397	34.4598	35.3002	32.8982	37.7583	34.0145
PIT2G_2707	33.1556	37.0774	34.6873	36.1677	36.8169	37.8162	38.0912	33.9738	34.5096	35.9554	36.253	36.7089	32.9202	35.301	33.8531	39.634	34.5207	35.8574	33.4052	34.1461	34.4017	32.4669	37.5878	33.9412
PIT2G_2708	34.1772	36.504	34.4678	35.9992	37.3465	36.8071	38.0811	34.8789	35.6653	35.1701	37.9989	39.3397	34.1923	35.1782	33.3647	41.1733	33.7264	36.0913	33.4375	34.7592	35.1146	33.1292	38.2703	33.5903
PIT2G_2709	33.3632	36.2066	33.951	35.8307	36.3943	36.6309	37.8283	34.3282	34.8838	36.7444	36.3401	37.5852	33.5076	39.819	33.8516	41.5279	34.1681	36.2408	33.4406	34.4773	35.206	33.0149	37.9698	34.6872
PIT2G_271	35.9162	38.5839	36.2842	39.3834	39.2619	37.3239	38.4203	35.9406	35.8028	35.8577	38.0732	39.1511	35.712	37.9049	33.5198	41.3795	34.6226	38.2129	33.9058	34.2942	33.9301	33.0399	40.1883	34.0062
PIT2G_2710	34.9142	35.2031	33.6032	34.8876	38.0069	36.2962	37.1936	33.9261	34.5559	35.9193	36.5578	36.4601	32.4751	34.9409	33.8448	39.9645	33.3702	34.3624	32.7593	33.2234	33.7499	32.2453	37.5855	33.0672
PIT2G_2711	20010	56407.7	60520	3878.8	72184	55315.6	29547.8	60594.2	35842.1	63763.3	35390.9	73141.5	19534.7	19478	78322	17823.8	52195.5	25887.7	75079.3	18951.9	67292.3	25405.5	5905.85	76591.2
PIT2G_2712	33.8079	36.4656	35.1097	36.7079	37.4983	37.4559	37.3797	34.3891	35.1482	36.5396	36.5392	39.0939	32.8682	35.1049	33.6738	40.2942	34.2221	35.2206	34.129	33.6075	34.8236	32.3325	38.4087	33.3489
PIT2G_2713	34.8326	38.1887	36.7525	37.8027	38.6447	37.6142	38.5956	35.6288	35.3749	36.2083	38.6261	38.921	35.6672	36.2581	33.9967	42.0119	35.2603	40.9105	34.8587	34.2494	36.8373	33.3892	39.2756	34.2904
PIT2G_2714	33.2779	35.3324	33.9252	36.0009	37.2984	36.5889	37.4246	33.8364	33.9971	35.2733	37.0305	36.2161	32.5626	34.5924	32.9301	39.6706	34.32	35.936	33.047	33.5896	34.136	32.5854	37.5468	33.2034
PIT2G_2715	34.6901	60.9691	37.2532	65.9217	39.0378	40.3242	39.0261	34.6911	34.7618	38.3394	38.9136	43.4158	35.9692	36.869	33.8193	41.4335	34.1599	50.8793	33.4979	34.2392	34.7435	37.4072	38.0898	33.8394
PIT2G_2716	33.2929	34.9337	34.9787	36.9337	36.3562	36.1628	36.6355	33.9103	35.3405	36.4457	37.2484	37.5216	32.4808	35.4002	33.2442	39.8293	33.1822	36.7397	32.6511	33.2058	33.5527	32.0647	37.3598	33.3701
PIT2G_2717	34.6195	44.336	36.0712	48.504	38.8684	37.4634	40.0714	36.6379	37.2538	39.0191	38.9352	42.1684	33.7265	36.2668	33.4253	40.9347	34.7669	35.9629	33.768	35.0519	35.3981	34.7835	38.3196	34.1682
PIT2G_2718	274.269	1154.18	1281.1	186.15	3187.84	2682.28	2051.85	781.391	1556.85	952.548	568.266	2668.04	744.067	542.794	1053.33	275.203	2119.15	670.661	2549.05	662.989	2293.41	974.522	137.261	1202.11
PIT2G_2719	98.4813	179.74	143.791	137.053	183.879	169.825	252.847	389.085	203.931	134.048	119.447	248.927	279.306	311.677	122.804	145.139	519.629	63.7326	80.2309	700.029	666.092	61.4067	83.4028	333.745
PIT2G_272	34.7653	36.2005	35.5467	35.975	38.8383	39.0569	39.7023	35.0911	35.9213	36.6928	37.0805	38.445	33.3422	35.1967	33.8138	41.0682	35.5206	36.8389	33.319	35.1961	34.9259	33.5997	38.2696	33.8798
PIT2G_2721	21685.4	60593	31294.9	7362.46	74931.7	53994.4	36317.6	56948.4	40443.1	61445.2	37454.3	79523.4	10916.3	24800	65220	8787.07	59898.7	23917.2	78693	25711.6	60161.6	29332.8	7266.35	75307.4
PIT2G_2722	26592.7	67338.3	52707	21409.3	81334.5	65626.4	44861.3	64019.2	45355.8	73107.3	47904.6	82248.3	12709.1	30797.8	95132.8	13023.7	83388.7	24986.7	91104.8	34393.5	71278.9	38886.9	9322.49	98355.3
PIT2G_2723	20866.3	57313.4	44775.9	17026.3	69267.1	55219.6	33108.6	46668.2	35215.9	55537.7	35620.6	76910.3	8874.85	22416.7	73728.4	9412.34	53369.1	22855.7	69883.3	22368.8	55376.9	27872.9	6322.62	72470.8
PIT2G_2724	33.97	36.2929	34.2557	36.6364	37.1622	38.2473	38.1361	34.5084	35.2537	37.4007	37.9584	37.9159	32.7995	35.0107	33.3752	40.6448	33.9572	37.4622	33.0981	33.6221	33.5721	32.264	38.3994	33.2926
PIT2G_2725	94.5757	70.2302	77.8762	235.483	72.8507	172.434	543.496	206.193	65.5339	44.4034	68.839	341.532	20143.9	6041.72	430.792	1871.55	717.032	755.077	719.768	4123.25	2500.79	174.742	16067.8	4043.14
PIT2G_2726	33.3931	35.6806	34.6687	35.8446	38.9788	36.8834	37.7255	34.1413	35.2975	36.8695	36.0241	36.9843	32.9065	35.9072	33.5485	39.8007	33.9155	36.5129	33.3602	33.7515	34.4736	32.2974	36.8152	33.2104
PIT2G_2727	33.3632	35.0056	33.4636	34.8548	37.5157	36.4754	37.8478	33.3757	34.3425	35.5832	36.5617	36.253	32.6832	35.5126	32.9499	39.5317	33.592	36.5737	32.9278	33.4451	33.2565	32.0107	38.2719	33.8835
PIT2G_2728	38328.7	7002.69	23459	35335.3	19540.9	41050	19114.6	5518.75	847.331	1971.95	955.484	25270.1	2058.74	1301.74	333.841	442.055	306.882	110.04	102.027	1007.75	769.491	66.7358	1389.79	533.422
PIT2G_2729	7341.54	1898.26	1712.51	2968.96	2660.93	9481.62	4237.28	3276.86	359.344	140.262	134.529	9047.78	4343.77	6715.98	2225.57	951.773	477.471	264.239	800.681	24527	7320.99	77.3677	3811.4	1674.2
PIT2G_273	35.4444	38.28	35.2999	56.9539	37.5039	37.1018	44.631	49.8058	36.0394	38.7333	37.8233	44.4123	82.4299	47.338	34.2712	41.9299	34.7264	36.1416	33.3656	35.4733	57.8215	32.9214	61.7255	44.2186
PIT2G_2730	33.9426	35.9538	34.1194	35.9477	37.3176	38.429	39.1802	34.8667	35.9019	37.0619	36.9472	38.2845	40.9703	36.4333	33.7393	46.2022	33.601	36.8217	33.6775	35.271	35.444	32.9538	39.8733	33.8132
PIT2G_2731	29111	75583.4	50037.3	13425.4	89881.8	63790.4	48075	67464.9	50542.5	79634.6	52010.2	87280.3	10819.7	30239.9	94843.8	10994.9	81816.4	23712.3	94498.6	36656.1	68794.2	40041.9	9288.45	99810.6
PIT2G_2732	34.116	35.8901	34.2754	36.455	37.6936	38.1223	38.6564	35.2109	35.9376	36.2207	36.8087	37.8641	33.0755	36.1974	33.2673	40.5411	34.3134	36.3087	33.8267	33.8969	34.6011	32.8419	38.3539	34.0258
PIT2G_2733	36.0965	36.8608	35.2895	36.5333	38.8704	40.8229	41.1552	35.8209	37.3026	37.6241	39.5189	38.3221	33.604	34.9423	33.5076	48.401	33.7322	36.5271	33.1865	33.8845	34.4021	32.6748	38.6739	32.9957
PIT2G_2734	21177.8	63161.5	55265	5786.29	78342.8	66551.5	35389	67636.9	38037.5	74301.7	40155	78743	19290.5	20322.5	82329.4	17566.9	54149.2	27446.1	81626.6	21334.9	73824.2	27913.3	6439.98	79958.9
PIT2G_2735	35.7606	39.9925	35.4572	65.5397	39.3625	39.6451	45.2033	45.5463	38.5124	39.1282	39.0772	48.3073	144.509	58.4692	35.4657	55.5956	37.8397	36.5541	33.8125	56.7309	54.5683	33.7783	55.2678	42.9223
PIT2G_2736	33.8526	37.4931	34.0675	65.1034	38.6737	37.0404	43.065	38.063	37.5213	36.5579	37.9258	45.589	77.0012	57.3858	34.4166	47.9247	35.0321	37.4459	34.1295	48.5157	42.745	33.3368	46.5262	38.315
PIT2G_2737	37.5233	45.1726	36.5131	103.838	40.1942	39.7208	59.4443	62.8151	46.4781	42.4189	40.2295	73.2367	313.494	145.43	44.7976	97.5519	42.7929	37.8574	36.1763	97.7868	97.0948	34.6923	102.65	77.4072
PIT2G_2738	34.7558	37.0115	33.8464	35.5436	38.4411	38.1069	39.5392	36.5055	35.5695	38.0862	36.7313	39.8838	33.4347	68.7214	35.6914	43.8283	34.4038	35.7889	34.6193	34.0796	49.1313	32.839	37.4854	33.5509
PIT2G_2739	34.2021	36.1987	34.5586	35.2833	37.9724	37.2429	37.742	34.1291	35.5484	36.6288	38.8969	37.2279	32.3201	35.4392	33.623	41.8639	33.4302	35.5932	32.6165	33.293	33.6975	32.4589	39.0869	33.5637
PIT2G_274	35.2941	37.6462	35.4363	39.2094	39.7388	41.1335	40.3728	35.8656	36.4621	37.7272	37.8758	38.5799	35.4406	39.6232	34.7276	43.8329	36.3207	42.7681	34.1378	35.3556	34.9595	33.7039	48.6773	35.2518
PIT2G_2740	33.6742	34.9384	33.5025	35.7176	36.8677	37.2767	37.1329	33.7822	34.8547	36.8827	38.1711	37.063	32.7237	35.3695	33.1174	38.1108	33.8007	36.1101	33.7196	33.5686	34.214	32.5002	38.1467	33.6119
PIT2G_2741	1201.94	435.667	261.887	824.596	848.38	1618.26	2400.2	2159.52	281.81	448.814	208.37	927.799	3518.48	509.515	191.015	103.524	167.701	76.358	159.454	165.149	262.072	81.9931	149.713	459.05
PIT2G_2742	34.0451	36.059	34.1242	36.7962	37.0978	38.264	39.121	36.2509	36.3172	36.4611	36.9925	39.1883	32.871	35.9631	34.9729	40.3074	35.1941	34.9921	33.9517	33.6094	37.8006	33.4217	40.1311	37.0469
PIT2G_2743	29832.1	71122.7	39328.6	13213.4	89699.2	63456.2	47542.9	69300.7	57960.1	81217.6	53991.9	88371.9	13124.8	30358.1	89705.2	12252.8	74699.4	23474.3	99474.3	37048.4	70726.3	41871.2	9643.51	99144.2
PIT2G_2744	36.3243	50.3487	40.015	49.1569	41.5466	44.2542	42.263	44.8281	39.8366	40.9224	39.511	56.5834	61.4093	57.1062	34.8128	62.701	35.0914	37.3538	34.628	40.4837	38.3883	35.1262	40.6481	35.3855
PIT2G_2745	33.7855	36.7918	34.3979	36.2765	37.7055	38.1002	38.8358	34.609	35.4396	35.347	37.3495	36.503	33.7027	36.1655	32.912	40.7224	33.9266	37.3077	33.6989	34.1366	35.0023	32.1959	37.4586	32.9263
PIT2G_2746	33.0076	36.5351	34.3654	35.9004	36.4372	37.0147	37.1431	33.9223	32.9771	35.185	35.7897	36.6407	32.6056	35.1138	32.9404	40.6102	33.8437	35.6833	32.8949	33.3049	34.0023	32.2667	36.8803	32.9138
PIT2G_2748	34.2951	37.7601	34.9339	35.2019	36.8059	36.362	37.3996	35.0032	35.1746	35.7826	36.3703	37.5211	34.6873	35.7819	33.5504	41.5757	33.8721	36.9186	33.7482	35.1851	34.6211	32.5698	38.5673	33.4962
PIT2G_2749	34.4254	36.3266	34.7136	38.9169	36.7015	37.2998	38.4616	34.3813	34.9547	36.5865	36.7605	38.9815	33.0831	35.5408	33.3304	40.0119	33.6485	35.1248	33.0114	33.6566	33.3652	32.4894	37.1627	32.9394
PIT2G_275	38.2948	43.2822	38.5438	57.3932	44.5504	47.2779	58.573	153.011	43.3271	43.903	41.496	47.1219	316.243	407.455	42.6014	100.71	53.4155	41.7968	39.3803	117.018	68.201	35.9093	87.132	149.578
PIT2G_2750	34.7835	36.698	35.8469	40.2207	38.8826	38.8517	39.6286	34.7112	36.6278	38.7523	37.73	39.3891	32.9361	35.4737	33.4289	39.6086	33.947	35.3115	33.2926	34.2173	33.8484	32.9085	39.275	34.0246
PIT2G_2752	33.4453	36.7226	34.9077	37.4146	37.3201	37.7854	38.1631	34.2152	35.3186	36.0518	36.9886	37.9837	32.8198	36.4307	32.9461	39.5808	34.3115	36.4946	33.107	33.1624	33.7347	32.3292	37.7589	33.7641
PIT2G_2753	35.9418	37.079	36.3222	86.1797	39.164	40.9194	58.7058	44.1329	41.5741	38.1217	37.9271	71.7145	36.3371	65.2533	33.9246	46.4589	34.9981	37.1251	34.1119	36.849	37.7594	33.811	40.4907	37.7379
PIT2G_2754	656.18	182.677	764.41	1100.99	449.043	959.703	412.595	120.883	45.3703	58.5951	45.7954	509.408	131.806	189.798	64.3819	68.5729	45.3766	40.2965	40.8613	240.747	115.303	33.9669	132.11	86.3441
PIT2G_2755	34.8388	35.7604	34.1846	36.6861	37.4909	38.1654	38.4132	35.0115	34.727	37.2341	37.6688	38.0618	50.9	38.1388	33.7668	41.335	34.2306	36.8764	33.6112	37.8729	38.6169	32.6452	41.2364	35.0559
PIT2G_2756	37.9028	54.9522	45.2446	63.603	44.4338	53.8128	46.6219	40.482	45.0488	42.7504	44.5462	53.7832	39.1693	40.7207	37.413	43.8971	38.3215	38.371	39.1243	41.393	39.8565	36.5255	39.3668	39.2862
PIT2G_2757	35.3042	37.3316	35.0351	43.5052	40.4496	41.1121	48.0063	117.758	39.387	38.0267	38.2189	42.4509	57.0164	43.1964	34.4023	71.6392	36.3958	38.4712	39.8947	37.5475	41.5507	33.7821	97.0196	35.1954
PIT2G_2758	33.3884	35.0015	33.521	34.9935	36.8378	36.0129	37.0837	34.4224	33.9965	36.3611	36.4569	36.1333	32.4691	35.4123	34.257	41.8098	34.1409	36.2399	33.3587	33.832	34.1175	32.2229	38.4636	33.5798
PIT2G_2759	42.0618	37.0841	38.3132	39.8388	42.9525	51.2874	44.1261	35.983	37.3415	38.3875	39.1159	39.4626	33.4823	35.0966	32.6642	40.2189	34.0097	35.9587	32.7371	34.0281	33.4095	32.6576	37.7032	34.1086
PIT2G_276	33.5643	36.1277	36.2089	39.781	37.784	37.3018	36.5165	35.1167	35.4367	36.92	37.8189	36.9111	40.817	37.0124	33.7636	39.997	34.4462	37.1512	32.9854	35.2311	34.2518	32.4921	38.7627	34.3571
PIT2G_2760	36.9755	38.0419	35.5407	38.2335	40.8885	39.4293	39.4254	37.3568	39.532	41.0497	39.7106	39.5338	35.2345	35.9331	33.7245	39.5194	36.142	35.7543	34.6614	35.3484	36.0326	34.0433	38.6749	33.8692
PIT2G_2761	33.1471	37.2624	34.1022	35.449	36.7651	37.4732	38.5479	34.1481	34.7549	36.3151	36.2781	37.5217	32.9168	35.5764	33.5296	40.4279	33.6376	36.2297	33.29	34.1724	33.9734	32.3416	38.2664	33.8489
PIT2G_2762	40.4944	61.7313	43.1161	519.125	40.7509	46.6458	129.218	2406.14	62.9157	173.885	42.5979	133.6	1160.45	1363.12	93.865	226.15	120.258	58.7336	54.2195	430.864	484.742	41.7747	447.939	472.478
PIT2G_2763	34.3044	37.5029	34.2614	35.8664	38.0342	37.9958	38.3448	34.7307	35.296	36.7878	37.8036	38.8332	32.6326	42.9883	33.8823	41.975	34.0957	35.9418	33.8039	33.6418	41.6956	32.9741	39.0053	33.6282
PIT2G_2764	33.3101	36.9354	33.6495	35.8168	37.1802	36.8224	37.3288	34.9923	34.67	37.1374	37.6229	39.1491	33.3972	35.4775	34.4849	44.1644	34.6808	36.623	33.5843	34.621	34.2042	32.5812	38.325	33.6728
PIT2G_2765	38.5099	39.1279	36.2426	38.2211	44.1683	43.8811	43.8574	38.006	39.3201	41.3223	41.9156	39.9868	35.6699	36.2819	34.4464	43.2377	35.972	39.1652	35.9936	36.8364	36.5861	34.0713	39.1869	34.3142
PIT2G_2766	34.1013	41.2293	36.5876	37.302	38.5507	42.2994	41.7589	34.8379	35.9419	38.6728	37.7108	42.513	34.2748	36.4956	34.4403	42.6773	34.4944	39.0556	34.6473	35.4551	35.0617	32.356	39.1435	33.5758
PIT2G_2767	36.1283	46.1666	37.8996	52.0404	41.6786	42.579	42.1402	38.3522	39.4934	42.624	40.3513	46.9949	66.5314	42.1456	34.4991	50.6357	35.4546	36.1793	35.6312	37.7165	36.9257	35.6567	39.3857	36.0585
PIT2G_2768	38.3018	41.462	36.3707	57.2477	40.8634	39.5654	61.1164	2613.21	50.6374	47.2897	38.2126	62.0178	1662.41	940.493	72.4442	194.646	110.791	63.1707	59.4531	554.81	544.63	40.0503	351.743	508.478
PIT2G_2769	39.2958	41.7336	37.0669	64.4347	43.0074	44.3523	51.2398	156.008	41.5391	42.5689	41.5467	58.1278	889.841	696.225	76.6717	270.196	59.9315	67.7439	57.8822	522.12	162.065	42.8801	255.157	470.601
PIT2G_277	32.9649	36.2739	33.9322	35.1321	36.9467	36.8154	37.7996	34.8933	35.0002	37.0665	37.1995	36.7076	32.7897	34.8912	33.2258	39.636	33.6119	35.5697	33.2861	33.5448	33.8577	32.6735	38.6251	33.269
PIT2G_2770	37.5686	42.837	37.1147	64.4996	140.393	907.444	60.0935	52.6793	151.253	47.4303	38.7301	72.3595	128.849	45.1702	36.0662	68.9832	38.7868	38.1567	34.5317	38.2222	36.4655	32.8125	40.2379	57.1659
PIT2G_2771	51.1543	73.8408	46.9515	166.036	566.547	4454.37	110.267	130.752	721.094	76.8201	41.2043	216.292	615.696	39.6384	34.5754	48.7953	37.1514	38.7368	33.5877	37.791	36.7667	33.7047	40.6958	254.047
PIT2G_2772	21128.8	62623.8	45764.6	17927.3	73792.2	50882.4	36347.8	52642	38484.1	61311.7	38347.6	74002.7	7211.42	22811.3	75185.3	8213.47	52711.3	22876.9	74974.4	24653.5	61032.1	29014.9	6783.76	75312.3
PIT2G_2773	29590.1	72159.1	49790.7	19168	88225.7	62946.4	49401.4	69138.4	51854.2	79249.3	56065.4	87520.7	11647.2	31159.5	96264.3	12627.4	80160.5	22829	97445.3	37177.6	70741.4	41365.2	9659.35	105122
PIT2G_2774	20582	60989.8	37219.8	2451.78	76210.8	51231.8	31068.9	63914.6	36044.3	66559.7	37452.6	77750.7	18728.3	19732.5	73395.4	17235	54167	27847.2	78525.4	20145.6	68846.8	26834.2	6408.92	79105.4
PIT2G_2775	28221.5	69688	35556.8	9009.61	87005	58566.2	40151.1	60884.9	47359.7	73083.8	53016.9	83589.5	12231.8	31710.1	91376.6	12026	79844.5	24397.4	93792.2	34984.6	67102.6	39037.8	8938.5	96946.1
PIT2G_2776	35.7377	37.0378	34.9319	37.9323	39.7257	40.1553	40.6663	35.589	37.3399	39.2199	39.941	39.1568	34.4345	35.59	33.1263	40.793	35.6344	36.4655	34.2191	36.1952	35.7938	33.95	39.397	33.9157
PIT2G_2777	29165.4	62823.2	44449.9	11722.9	88799	60772.2	42549.7	61646	51053.9	70833	54146.7	82055	12584.1	30973.6	92664.1	11824.6	80957.6	24670.3	96583.3	35893.2	68092.4	38723.7	9454.78	96137.5
PIT2G_2778	33.8342	36.3384	35.717	37.6758	38.4526	37.6662	38.6412	34.453	35.7768	35.5295	36.3516	38.7641	33.167	35.5818	33.7362	41.0581	34.8403	36.9566	34.0194	34.0038	34.7116	33.1541	36.2517	33.7178
PIT2G_2779	35.7681	38.004	39.9911	159.535	39.7892	43.1496	67.1648	64.8792	45.7303	41.694	39.7414	106.572	37.0499	44.7967	33.1474	41.3277	34.451	37.3792	32.2219	37.1259	38.0871	32.3702	39.3192	35.074
PIT2G_278	33.5456	35.9792	34.3963	35.9156	39.2853	39.4714	39.3621	34.806	35.1454	35.8797	37.6394	37.4163	32.5108	35.2901	34.3037	41.514	34.2709	35.7658	33.0452	33.8529	34.3505	33.0505	38.3388	33.8214
PIT2G_2780	33.3825	36.8134	34.6109	105.586	37.5784	36.7878	49.2095	46.3137	37.6028	36.9555	38.6997	72.0702	35.8593	45.6131	33.7044	41.6222	35.0002	38.5224	34.3519	34.7297	35.3297	33.685	38.6013	34.6705
PIT2G_2781	33.6475	36.3629	35.7593	37.4699	37.4183	38.8047	38.1194	34.612	37.4775	38.6123	37.6598	37.2533	32.9419	34.5473	32.8875	40.3868	34.2151	36.9663	33.1396	33.558	33.9485	32.8669	38.8048	33.3012
PIT2G_2782	22368.5	65030.6	38158	6598.33	78844.1	54588.6	37428.6	54547.9	43188.6	66972.7	40879.8	83921.9	7804.04	22594.1	76791.2	6538.91	61025.8	27323.6	86656.1	23493.7	68550.5	30247.8	6694.69	79477.6
PIT2G_2783	33.8602	35.9819	35.7482	38.7004	37.367	37.8658	37.4223	34.2597	35.1156	36.0531	37.9124	36.9421	32.8639	36.1831	33.8952	40.3572	34.0367	34.8147	33.0891	33.7679	34.1917	32.9327	37.5078	33.1551
PIT2G_2784	33.4328	36.0103	33.6529	35.7018	37.5971	37.2406	38.9426	33.9385	34.466	35.1028	37.0219	36.1648	32.0923	35.3341	32.6335	39.1276	33.3527	36.225	33.7789	33.9995	33.8463	32.2067	38.6464	33.4433
PIT2G_2785	120.027	316.52	163.689	679.435	191.158	313.024	654.344	112.906	202.605	183.679	148.265	539.772	152.512	157.306	158.658	97.191	239.298	128.309	230.024	216.747	226.868	166.601	86.8284	175.247
PIT2G_2786	33.8882	35.8756	33.985	35.2934	37.4618	37.6998	37.4626	34.3633	35.7234	36.6466	35.7894	36.9009	34.4518	36.0577	32.7952	41.822	34.1937	36.9834	33.2047	34.2389	33.4442	32.7391	40.4331	33.058
PIT2G_2787	34.7109	36.8322	35.3869	55.6649	38.4846	38.4175	40.6338	38.419	37.2803	37.6702	38.3778	44.8782	65.6325	43.811	34.4697	57.2525	34.5233	36.9907	33.657	37.3038	37.9387	32.5661	40.8587	36.1808
PIT2G_2788	60.9703	65.186	54.2179	148.541	66.1996	82.4014	85.3618	66.0257	63.565	68.3386	56.9192	104.194	54.8583	68.0078	45.8741	78.8924	56.4222	100.487	45.4783	47.0414	48.9746	42.4583	130.616	52.1077
PIT2G_2789	45.9092	101.082	45.0175	368.026	49.5205	57.6398	70.8618	58.2223	48.4901	61.4462	51.574	139.105	80.7771	50.1818	42.9236	48.0065	39.4164	39.9441	38.1672	42.2638	46.7855	44.5857	44.0767	50.0007
PIT2G_279	33.4334	35.2651	33.7844	35.5299	37.5102	36.3539	37.7497	33.3349	35.2127	35.1828	37.4108	36.9115	32.6409	35.2175	33.1798	40.7618	33.6882	36.3438	34.1411	35.9091	34.1337	32.6107	38.9406	32.8934
PIT2G_2790	1580.77	3105.15	1469.26	862.817	3017.9	2484.89	3492.15	4975.67	3417.1	2313.7	2614.65	4399.35	3994.66	3386.25	1194.53	1329.03	10374.2	263.025	987.674	9656.85	9537.31	490.252	581.662	4177.65
PIT2G_2791	15528.8	31185.4	26623.2	15589.8	25485.3	20221	30665.4	13793	37684.3	30486.3	33027.5	43488	32696.9	32578.9	16231.5	25522.5	55859.1	1259.78	8142.36	55480.5	42892.6	3220.77	7764.89	43021.7
PIT2G_2792	51.7038	62.4294	43.9417	60.3658	62.7158	75.0452	77.8531	52.3697	58.193	54.592	52.3005	60.8665	37.5071	39.4534	35.5642	42.8215	41.4464	39.7995	36.6188	40.4757	40.5261	36.8399	41.0887	37.2611
PIT2G_2793	33.747	37.1962	34.76	68.0741	37.911	38.8569	51.5079	43.3547	36.4265	37.2222	35.7513	43.1676	42.9535	77.3261	34.6384	44.0367	36.329	36.7685	34.1527	38.686	40.9045	33.2617	44.7124	37.4469
PIT2G_2794	37.0196	38.6477	36.3215	130.698	40.9331	42.3374	55.0786	101.056	42.3608	44.1534	40.2107	75.6777	67.9798	50.9401	35.1259	46.1132	37.6191	37.5751	35.1097	47.0518	43.9337	34.4015	41.6148	50.826
PIT2G_2795	35.316	40.5341	35.3294	63.614	38.8312	39.8461	45.3194	45.1055	36.6653	39.7565	38.6444	45.4772	53.3509	63.9528	36.0055	44.8062	37.794	36.2189	35.2138	43.5241	42.5768	35.2832	44.2438	67.0309
PIT2G_2796	40.0736	53.3668	43.0852	762.38	40.1128	47.8734	122.566	223.441	44.5594	51.7635	42.3769	227.954	127.965	265.64	55.2636	71.4957	37.8324	40.4073	40.4546	109.477	46.6352	39.0678	87.3439	400.633
PIT2G_2797	34.7111	39.4141	34.5197	63.0545	37.9069	36.8538	44.5538	64.3497	38.556	39.951	36.478	63.9318	70.3751	43.2294	35.0348	45.2319	35.9508	37.5053	35.234	39.0873	37.1484	33.3799	42.4198	37.2189
PIT2G_2798	34.9246	36.3751	36.0963	59.3022	38.784	37.3149	42.2938	35.6252	35.607	44.6292	36.47	42.3926	33.3249	37.0146	34.2255	40.468	35.0206	34.8321	34.5434	34.446	35.3233	32.5424	37.9478	34.0948
PIT2G_2799	35.1331	42.1838	38.3036	43.0347	40.1116	40.9442	45.257	45.3139	43.1667	41.6403	38.563	49.5791	98.6862	208.861	35.8539	53.6637	45.8718	41.5617	37.7674	57.7507	93.7259	33.6255	64.2179	46.9706
[truncated: 1,324 more rows]

## Sheet: L0-sum
	J176_1	J176_10	J176_11	J176_12	J176_2	J176_3	J176_4	J176_5	J176_6	J176_7	J176_8	J176_9	J2-1	J2-10	J2-11	J2-12	J2-2	J2-3	J2-4	J2-5	J2-6	J2-7	J2-8	J2-9
[truncated: 11 more rows]

## Sheet: L1-sum
	J176_1	J176_10	J176_11	J176_12	J176_2	J176_3	J176_4	J176_5	J176_6	J176_7	J176_8	J176_9	J2-1	J2-10	J2-11	J2-12	J2-2	J2-3	J2-4	J2-5	J2-6	J2-7	J2-8	J2-9
[truncated: 30 more rows]

[truncated: 1 more sheets: L2-sum]
