# Supplementary material for: Long-Lasting Effects of Early-Life Antibiotic Treatment and Routine Animal Handling on Gut Microbiota Composition and Immune System in Pigs
Source: PLoS One. 2015 Feb 6;10(2):e0116523. doi: 10.1371/journal.pone.0116523 (PMC4319779; doi:10.1371/journal.pone.0116523)
Supplement: S2 File — (XLSX) [file pone.0116523.s002.xlsx]

## Sheet: D55 _ DAVID      
GSEA_D55_results
Jejunum
T3vsT1	T3vsT1	T2vsT1	T2vsT1	T3vsT2	T3vsT2
T3	T1	T2	T1	T3	T2
membrane (ER,golgi,plasma,etc)	virus	metabole (lipid,FA)	virus	immune (innate,complement,TCR)	transporter and hormone activity
metabole (lipid,FA)	ribosome	localization/transport	ribosome	metabole	x
apoptosis	beta cells	membrane (ER,golgi,plasma,etc)	x	apoptosis	x
localization/transport	x	cell cycle	x	membrane	x
immune (TLR3,TCR,innate,etc)	x	immune (TLR,TCR,innate,etc)	x	cell cycle	x
cytoskeleton (tight junctions,actin)	x	cytoskeleton (tight junctions,actin)	x	cancer	x
virus (HIV)	x	apoptosis	x	x	x
cell cycle	x	x	x	x	x
cancer	x	x	x	x	x
infection bacteria	x	x	x	x	x
(NOTE: 600 terms below FDR 0.1)	x	(NOTE: 500 terms below FDR 0.1)	x	(NOTE: 300 terms below FDR 0.1)	x
ileum
T3vsT1	T3vsT1	T2vsT1	T2vsT1	T3vsT2	T3vsT2
T3	T1	T2	T1	T3	T2
membrane (ER,golgi,plasma,etc)	virus	metabole (lipid,FA)	virus	immune (innate,complement,TCR)	transporter and hormone activity
metabole (lipid,FA)	ribosome	localization/transport	ribosome	metabole	x
apoptosis	beta cells	membrane (ER,golgi,plasma,etc)	x	apoptosis	x
localization/transport	x	cell cycle	x	membrane	x
immune (TLR3,TCR,innate,etc)	x	immune (TLR,TCR,innate,etc)	x	cell cycle	x
cytoskeleton (tight junctions,actin)	x	cytoskeleton (tight junctions,actin)	x	cancer	x
virus (HIV)	x	apoptosis	x	x	x
cell cycle	x	x	x	x	x
cancer	x	x	x	x	x
infection bacteria	x	x	x	x	x
(NOTE: 600 terms below FDR 0.1)	x	(NOTE: 500 terms below FDR 0.1)	x	(NOTE: 300 terms below FDR 0.1)	x

## Sheet: D176 _ DAVID      
D176 _ DAVID
Jejunum - no significant terms
Ileum - no significant terms
D176 _GSEA
Ileum
T3vsT1	T3vsT1	T2vsT1	T2vsT1	T3vsT2	T3vsT2
T1	T3	T1	T2	T2	T3
Neuro. receptor	x	TRANSPORT ACTIVITY	RNA PROCESSING / spliceosome	metabole	x
		Neuro. receptor		Cell cycle
				DNA (syn/repl./repair
				Membrane (mito/ER)
				translation/RNA process/ribosome/mRNA splicing
				virus (influenze/HIV)
				IL1R/NFKB/TNFR1 pathway
				APOPTOSIS
Jejunum
T3vsT1	T3vsT1	T2vsT1	T2vsT1	T3vsT2	T3vsT2
T1	T3	T1	T2	T2	T3
metabole	metabole	metabolism	ECM	x	metabole
	TRANSCRIPTION	ribosome			DNA (syn/repair)
	(INITIATION, DNA/RNA, and TFs)
	BCR SIGNALING PATHWAY	degradation (proteasome)			cell cycle
	leukemia / cancer	membrane			apoptosis
		(endo/mitochonrion/ER)
	RNA	cell cycle			WNT signaling
		ribosome/translation			virus (response/ )
		APOPTOSIS			immunoregulation
					(antigen proc.pres,IL10,BCR, TLR4, CD28, TLR9, IgA, IL2RB, TCR, cyto and chemokine)
		virus (response)			KEGG_PROTEASOME
		SIGNALING_BY_WNT			LIPID_TRANSPORT
		CYTOKINE_PRODUCTION			translation
		DIABETES_PATHWAYS			membrane (endo/ER/inner/mito/organel)
					cancer
					lysozome
					KEGG_PATHOGENIC_ESCHERICHIA_COLI_INFECTION
